# Supplementary material for: Multi-omics strategies uncover the molecular mechanisms of nitrogen, phosphorus and potassium deficiency responses in Brassica napus
Source: Cell Mol Biol Lett. 2023 Aug 5;28:63. doi: 10.1186/s11658-023-00479-0 (PMC10404376; doi:10.1186/s11658-023-00479-0)
Supplement: Supplementary file 2 — Additional file 2. Supplementary Tables. [file 11658_2023_479_MOESM2_ESM.xlsx]

## Sheet: Table S1
Table S1.Summary of sequence assembly after Illumina sequencing of RNA in N, P and K deficiency treatments and a full-nutrient control in rapeseed.
Type	Sample name	CK_R	N_R	P_R	K_R	CK_S	N_S	P_S	K_S
mRNA	Raw_reads	86456981	89877042	87408234	87682656	91904779	89079746	91819410	86910910
	Clean_reads	84585261	87980395	85322556	86194891	91013209	87654266	89848447	84872033
	Raw_bases(G)	12.97	12.97	12.97	12.97	12.97	12.97	12.97	12.97
	Clean_bases(G)	12.69	12.69	12.69	12.69	12.69	12.69	12.69	12.69
	Total mapped	72841547 (86.12%)	75898999 (86.41%)	74560186 (87.44%)	72431980 (83.80%)	86086484 (94.58%)	83451651 (95.20%)	85323568 (94.97%)	80744105 (95.14%)
	Q20(%)	98.37	98.38	98.44	98.34	98.07	98.18	98.34	98.37
	Q30(%)	94.96	95.03	95.28	94.99	94.23	94.35	94.95	95.05
	GC_content(%)	46.97	46.67	46.56	46.81	43.35	43.43	43.48	43.18
miRNAs	Raw Reads	25520793	25361878	25502088	25795309	25533703	25666091	25811673	25595891
	Clean Reads	24382975 (95.54%)	24447924 (96.40%)	24342029 (95.45%)	24589497 (95.33%)	24640277 (96.49%)	24230300 (94.40%)	24781987 (96.01%)	24646140 (96.28%)
	Bases (G)	1.28	1.27	1.28	1.29	1.28	1.28	1.29	1.28
	Mapped sRNA	5735726	8793780	7113418	6056480	16615522	14111061	13986773	15409063
	Uniq reads	1229617	1749067	1595652	1194452	1859626	1801086	1715968	1735304
	Uniq bases (bp)	28053011	40375320	36419557	27448562	43097273	41509804	39789027	40242053
	Q20(%)	0.97	0.97	0.98	0.98	0.97	0.97	0.97	0.97
	Q30(%)	0.92	0.92	0.93	0.93	0.92	0.92	0.92	0.92
	GC content(%)	0.53	0.52	0.52	0.53	0.5	0.51	0.51	0.51
	Total sRNA	6762937	10481967	8305224	7573347	17239085	14690339	14531008	15976606
circRNAs	Raw reads	68604787	76310733	72194674	72122462	71748475	77138472	76164245	72480933
	Clean reads	67760618	75245697	70838755	71377834	70772905	76011004	75123493	71508513
	Raw_bases(G)	10.29	11.45	10.83	10.82	10.76	11.5733	11.4233	10.8733
	Clean_bases(G)	10.16	11.28	10.63	10.71	10.61	11.4	11.27	10.73
	Total mapped	44073348 (64.91%)	44834772 (59.55%)	50040909 (70.64%)	45179076 (63.3%)	68503792 (96.8%)	73655160 (96.89%)	72675421 (96.73%)	69144758 (96.7%)
	Q20(%)	98.19	97.87	98.14	97.89	97.75	97.64	97.71	97.65
	Q30(%)	94.79	93.8267	94.5333	93.8667	93.5167	93.1167	93.27	93.22
	GC_content(%)	54.68	53.59	54.6033	52.9467	40.79	40.91	40.8533	40.7
	Total cirRNA	289	406	288	592	51	60	61	83
CK_R and CK_S: roots and shoots from control plants; N_R and N_S: roots and shoots from N-deprived plants; P_R and P_S: roots and shoots from P-deprived plants; K_R and K_S: roots and shoots from K-deprived plants.

## Sheet: Table S2
Table S2. Differentially expressed mRNAs in macronutrient deficient rapeseed seedlings compared with a full-nutrient control. 1: N_R and N_S: roots and shoots from N-deprived plants; P_R and P_S: roots and shoots from P-deprived plants; K_R and K_S: roots and shoots from K-deprived plants. 2: FPKM is the abbreviation of fragments per kilobase of transcript per million mapped reads.
1Treatment_tissue	Gene_name	Treatment (2FPKM)	CK (FPKM)	Log2 FoldChange	Regulation	P value	Shared response	GO	KEGG	Target function
N_R	BnaA08g07230D	0	8.56	-13.59	Down	0	NA	GO:0005543;GO:0005545;GO:0030136;GO:0030276;GO:0048268	--	Phosphoinositide-binding clathrin adaptor, domain 2||ENTH domain||AP180 N-terminal homology (ANTH) domain||ENTH/VHS
N_R	BnaA10g08120D	1.63	0.01	8.8	Up	0	NA	GO:0004672;GO:0004842;GO:0005524;GO:0006468;GO:0016567	--	Zinc finger, RING/FYVE/PHD-type||Protein kinase, ATP binding site||Protein kinase-like domain superfamily||Protein kinase domain||U box domain||Serine/threonine-protein kinase, active site||Rossmann-like alpha/beta/alpha sandwich fold||UspA
N_R	BnaA09g49040D	5.46	0.01	9.14	Up	0	NA	GO:0016020;GO:0016021;GO:0022857;GO:0055085	K02575	MFS transporter superfamily||Major facilitator superfamily
N_R	BnaC03g30880D	0.71	15.82	-4.6	Down	0	N_R, P_R, K_R	GO:0005515	K00799	Glutathione Transferase family||Glutathione S-transferase, C-terminal-like||Thioredoxin-like superfamily||Glutathione S-transferase, N-terminal||Glutathione S-transferase, C-terminal domain superfamily||Glutathione S-transferase, C-terminal||Glutathione S-transferases Phi, C-terminal
N_R	BnaA08g24500D	10.31	0.27	5.1	Up	0	N_R, P_R	GO:0016020;GO:0016021;GO:0022857;GO:0055085	K02575	MFS transporter superfamily||Major facilitator superfamily
N_R	BnaC03g66830D	98.26	5.23	4.11	Up	0	N_R, P_R	GO:0003824;GO:0004722;GO:0006470	--	PPM-type phosphatase domain||PPM-type phosphatase domain superfamily||Protein phosphatase 2C family
N_R	BnaA03g25130D	4.31	82.14	-4.36	Down	0	N_R, P_R	--	--	Hydrophobic seed protein domain||Bifunctional inhibitor/plant lipid transfer protein/seed storage helical domain superfamily||Bifunctional inhibitor/plant lipid transfer protein/seed storage helical domain
N_R	BnaA10g10170D	0.1	14.13	-7.02	Down	0	N_R, P_R	GO:0030410;GO:0030418	K05953	S-adenosyl-L-methionine-dependent methyltransferase||Nicotianamine synthase
N_R	BnaC07g45500D	5.92	0.29	4.22	Up	0	NA	GO:0005515	--	RWP-RK domain||Protein NLP, PB1 domain||PB1 domain
N_R	BnaC08g18720D	1.42	87.92	-6.03	Down	0	N_R, P_R, K_R	--	--	Osmotin/thaumatin-like superfamily||Thaumatin family
N_R	BnaC02g29270D	8.9	0.38	4.41	Up	0	NA	--	K19039	-
N_R	BnaA02g23440D	12.38	0.22	5.63	Up	0	NA	GO:0016020;GO:0016021	K19039	Zinc finger, RING-type||Zinc finger, RING/FYVE/PHD-type
N_R	BnaA08g22090D	26.92	757.9	-4.92	Down	0	N_R, P_R, K_R	--	--	Osmotin/thaumatin-like superfamily||Thaumatin family
N_R	BnaA09g15920D	4.03	0	11.25	Up	0	N_R, P_R	--	--	Bulb-type lectin domain||Bulb-type lectin domain superfamily
N_R	BnaA03g37270D	26.38	1.75	3.78	Up	0	NA	GO:0008519;GO:0015696;GO:0016020;GO:0016021;GO:0072488	K03320	Ammonium transporter||Ammonium/urea transporter||Ammonium transporter AmtB-like domain||Ammonium transporter, conserved site
N_R	BnaC09g35990D	3.19	0.12	4.55	Up	0	NA	GO:0016020;GO:0016021	K02575	MFS transporter superfamily
N_R	BnaA09g53760D	38.29	313.54	-3.15	Down	0	N_R, P_R	GO:0004601;GO:0005576;GO:0006979;GO:0016491;GO:0020037;GO:0042744;GO:0046872;GO:0055114;GO:0098869	K00430	Plant peroxidase||Secretory peroxidase||Peroxidase, active site||Peroxidases heam-ligand binding site||Haem peroxidase||Haem peroxidase superfamily
N_R	BnaA02g13530D	1.39	0	11.05	Up	0	NA	GO:0008168	--	SAM dependent carboxyl methyltransferase||S-adenosyl-L-methionine-dependent methyltransferase||Methyltransferase, alpha-helical capping domain
N_R	BnaC04g45990D	1.06	20.43	-4.41	Down	0	N_R, P_R	GO:0004867;GO:0009611	--	Proteinase inhibitor I13, potato inhibitor I||Proteinase inhibitor I13, potato inhibitor I superfamily
N_R	BnaA07g09830D	0.11	4.45	-5.34	Down	0	N_R, P_R	GO:0004089;GO:0008270;GO:0015976;GO:0016829	K01673	Carbonic anhydrase superfamily||Carbonic anhydrase||Carbonic anhydrase, prokaryotic-like, conserved site
N_R	BnaA07g38790D	31.83	3.39	3.11	Up	0	N_R, K_R	GO:0004089;GO:0008270;GO:0015976;GO:0016829	K01673	Carbonic anhydrase superfamily||Carbonic anhydrase||Carbonic anhydrase, prokaryotic-like, conserved site
N_R	BnaA02g13460D	0.72	8.55	-3.68	Down	0	N_R, P_R, K_R	GO:0008171	K00588	S-adenosyl-L-methionine-dependent methyltransferase||Class I-like SAM-dependent O-methyltransferase
N_R	BnaC08g18740D	2.69	156.1	-5.94	Down	0	N_R, P_R, K_R	--	--	Thaumatin family||Osmotin/thaumatin-like superfamily
N_R	BnaA06g26520D	0.01	1.79	-7.46	Down	0	N_R, P_R, K_R	GO:0016491;GO:0055114	K00521	FAD-binding domain, ferredoxin reductase-type||Riboflavin synthase-like beta-barrel||Ferric reductase, NAD binding domain||Ferredoxin-NADP reductase (FNR), nucleotide-binding domain||Ferric reductase transmembrane component-like domain||FAD-binding 8
N_R	BnaA09g42150D	2.23	18.71	-3.19	Down	0	N_R, P_R	GO:0016020;GO:0016021;GO:0030001;GO:0046873	K21398	NRAMP family
N_R	BnaC04g03210D	0.02	4.6	-7.74	Down	0	N_R, P_R, K_R	GO:0008757	K21552	S-adenosyl-L-methionine-dependent methyltransferase||TPMT family
N_R	BnaA08g11960D	91.65	10.23	3.04	Up	0	N_R, P_R	GO:0003824;GO:0004722;GO:0006470	--	Protein phosphatase 2C family||PPM-type phosphatase domain superfamily||PPM-type phosphatase domain
N_R	BnaC01g41020D	1.02	11.34	-3.58	Down	0	N_R, P_R, K_R	GO:0005975;GO:0008061	K01183	Glycoside hydrolase superfamily||Chitinase II||Glycoside hydrolase family 18, catalytic domain
N_R	BnaA03g26140D	2.3	49.44	-4.52	Down	0	N_R, P_R, K_R	GO:0005515	K00799	Glutathione S-transferase, C-terminal domain superfamily||Glutathione S-transferase, N-terminal||Glutathione S-transferase, C-terminal||Glutathione S-transferase, C-terminal-like||Thioredoxin-like superfamily||Glutathione S-transferases Phi, C-terminal
N_R	BnaC03g40460D	7.22	50.95	-2.94	Down	0	N_R, P_R	GO:0006869	--	Bifunctional inhibitor/plant lipid transfer protein/seed storage helical domain superfamily||Bifunctional inhibitor/plant lipid transfer protein/seed storage helical domain||Non-specific lipid-transfer protein type 2
N_R	BnaC02g02350D	8.32	61.89	-3.01	Down	0	N_R, P_R	GO:0004601;GO:0005576;GO:0006979;GO:0016491;GO:0020037;GO:0042744;GO:0046872;GO:0055114;GO:0098869	K00430	Secretory peroxidase||Plant peroxidase||Peroxidase, active site||Peroxidases heam-ligand binding site||Haem peroxidase||Haem peroxidase superfamily
N_R	BnaA03g26130D	35.8	258.18	-2.98	Down	0	N_R, P_R	GO:0005515	K00799	Glutathione S-transferase, C-terminal domain superfamily||Glutathione S-transferase, N-terminal||Glutathione S-transferase, C-terminal||Thioredoxin-like superfamily||Glutathione S-transferase, C-terminal-like||Glutathione S-transferases Phi, C-terminal
N_R	BnaC01g25860D	1.83	24.67	-3.88	Down	0	N_R, P_R, K_R	GO:0004601;GO:0006979;GO:0020037;GO:0042744;GO:0055114	K00430	Peroxidases heam-ligand binding site||Plant peroxidase||Secretory peroxidase||Peroxidase, active site||Haem peroxidase||Haem peroxidase superfamily
N_R	BnaCnng60140D	13.28	141.15	-3.52	Down	0	N_R, P_R	GO:0004497;GO:0005506;GO:0016491;GO:0016705;GO:0020037;GO:0046872;GO:0055114	--	Cytochrome P450, E-class, group I||Cytochrome P450, conserved site||Cytochrome P450 superfamily||Cytochrome P450
N_R	BnaC06g12270D	3.18	32.09	-3.44	Down	0	N_R, P_R	GO:0008168	--	SAM dependent carboxyl methyltransferase||S-adenosyl-L-methionine-dependent methyltransferase||Methyltransferase, alpha-helical capping domain
N_R	BnaC08g34570D	3.79	25.04	-2.85	Down	0	N_R, P_R	GO:0016020;GO:0030001;GO:0046873	K21398	NRAMP family
N_R	BnaA06g16150D	1.98	19.36	-3.4	Down	0	N_R, P_R	GO:0004601;GO:0005576;GO:0006979;GO:0016491;GO:0020037;GO:0042744;GO:0046872;GO:0055114;GO:0098869	K00430	Plant peroxidase||Secretory peroxidase||Peroxidase, active site||Peroxidases heam-ligand binding site||Haem peroxidase superfamily||Haem peroxidase
N_R	BnaC03g76670D	15.02	1.32	3.34	Up	0	NA	GO:0003677;GO:0005634	--	SANT domain||Homeobox-like domain superfamily||SANT/Myb domain
N_R	BnaA02g35470D	1.06	11.96	-3.61	Down	0	N_R, P_R	GO:0030410;GO:0030418	K05953	Nicotianamine synthase||S-adenosyl-L-methionine-dependent methyltransferase
N_R	BnaCnng19060D	25.05	182.11	-2.98	Down	0	N_R, P_R	GO:0005515	K00799	Glutathione S-transferase, C-terminal-like||Thioredoxin-like superfamily||Glutathione S-transferase, C-terminal domain superfamily||Glutathione S-transferase, N-terminal||Glutathione S-transferase, C-terminal||Glutathione S-transferases Phi, C-terminal
N_R	BnaC02g13050D	0.04	3.25	-6.14	Down	0	N_R, P_R	GO:0005504;GO:0009627	--	Putative lipid-transfer protein DIR1-like||Bifunctional inhibitor/plant lipid transfer protein/seed storage helical domain||Bifunctional inhibitor/plant lipid transfer protein/seed storage helical domain superfamily
N_R	BnaA01g20660D	12.87	72.23	-2.87	Down	0	N_R, P_R	GO:0004601;GO:0006979;GO:0020037;GO:0042744;GO:0055114	K00430	Peroxidases heam-ligand binding site||Plant peroxidase||Secretory peroxidase||Peroxidase, active site||Haem peroxidase superfamily||Haem peroxidase
N_R	BnaA06g36650D	4.61	31.3	-2.89	Down	0	N_R, P_R, K_R	GO:0004867;GO:0009611;GO:0010951	--	Proteinase inhibitor I13, potato inhibitor I superfamily||Proteinase inhibitor I13, potato inhibitor I
N_R	BnaA09g17630D	14.44	1.9	2.8	Up	0	N_R, P_R	GO:0015204;GO:0016020;GO:0016021;GO:0022857;GO:0055085;GO:0071918	K20989	Urea active transporter||Sodium/solute symporter||Sodium/glucose symporter superfamily
N_R	BnaCnng63520D	45.91	5.81	2.86	Up	0	NA	GO:0004089;GO:0008270;GO:0015976;GO:0016829	K01673	Carbonic anhydrase superfamily||Carbonic anhydrase||Carbonic anhydrase, prokaryotic-like, conserved site
N_R	BnaCnng08740D	0.54	7.81	-3.95	Down	0	N_R, P_R	GO:0016020;GO:0016021;GO:0016491;GO:0055114	K00521	Ferredoxin-NADP reductase (FNR), nucleotide-binding domain||Ferric reductase transmembrane component-like domain||FAD-binding 8||FAD-binding domain, ferredoxin reductase-type||Riboflavin synthase-like beta-barrel||Ferric reductase, NAD binding domain
N_R	BnaC04g02990D	9.35	59.43	-2.79	Down	0	N_R, P_R	GO:0005576;GO:0006952;GO:0008200;GO:0009405;GO:0019871	--	Scorpion long chain toxin/defensin||Knottin, scorpion toxin-like superfamily||Knottin, scorpion toxin-like
N_R	BnaC08g43370D	26.11	0.14	7.38	Up	0	NA	GO:0016020;GO:0016021;GO:0022857;GO:0055085	K02575	MFS transporter superfamily||Major facilitator superfamily
N_R	BnaC09g18770D	18.7	2.73	2.65	Up	0	N_R, P_R	GO:0015204;GO:0016020;GO:0016021;GO:0022857;GO:0055085;GO:0071918	K20989	Urea active transporter||Sodium/glucose symporter superfamily||Sodium/solute symporter
N_R	BnaC07g44030D	100.64	12.25	2.92	Up	0	N_R, P_R	GO:0003824;GO:0004722;GO:0006470	--	PPM-type phosphatase domain||PPM-type phosphatase domain superfamily||Protein phosphatase 2C family
N_R	BnaC03g01850D	5.93	41.46	-2.94	Down	0	N_R, P_R, K_R	GO:0030410;GO:0030418	K05953	Nicotianamine synthase||S-adenosyl-L-methionine-dependent methyltransferase
N_R	BnaA03g36250D	2.16	36.23	-4.2	Down	0	N_R, P_R	--	--	-
N_R	BnaC09g25420D	27.33	151.67	-2.59	Down	0	N_R, P_R	GO:0004601;GO:0006979;GO:0020037;GO:0042744;GO:0055114	K00430	Haem peroxidase superfamily||Haem peroxidase||Peroxidase, active site||Secretory peroxidase||Plant peroxidase||Peroxidases heam-ligand binding site
N_R	BnaC09g32590D	0.01	2.99	-8.04	Down	0	N_R, P_R	GO:0030410;GO:0030418	K05953	S-adenosyl-L-methionine-dependent methyltransferase||Nicotianamine synthase
N_R	BnaA07g37560D	0.84	9.58	-3.6	Down	0	N_R, P_R	GO:0008168	--	SAM dependent carboxyl methyltransferase||Methyltransferase, alpha-helical capping domain||S-adenosyl-L-methionine-dependent methyltransferase
N_R	BnaA08g00970D	4.19	30.22	-2.96	Down	0	N_R, P_R	GO:0016788	--	GDSL lipase/esterase-like, plant||GDSL lipase/esterase||SGNH hydrolase superfamily
N_R	BnaC03g74280D	20.89	2.93	2.7	Up	0	NA	GO:0008519;GO:0015696;GO:0016020;GO:0016021;GO:0072488	K03320	Ammonium/urea transporter||Ammonium transporter AmtB-like domain||Ammonium transporter||Ammonium transporter, conserved site
N_R	BnaC03g38810D	5	0.48	3.23	Up	0	NA	GO:0003824;GO:0006099;GO:0008964;GO:0015977;GO:0016829	K01595	Pyruvate/Phosphoenolpyruvate kinase-like domain superfamily||Phosphoenolpyruvate carboxylase, His active site||Phosphoenolpyruvate carboxylase||Phosphoenolpyruvate carboxylase, Lys active site
N_R	BnaC03g24290D	13.85	68.95	-2.44	Down	0	N_R, P_R	GO:0004568;GO:0005975;GO:0006032;GO:0008061;GO:0016998	K01183	Lysozyme-like domain superfamily||Chitin-binding, type 1||Glycoside hydrolase, family 19, catalytic||Glycoside hydrolase, family 19||Endochitinase-like superfamily||Chitin-binding, type 1, conserved site
N_R	BnaAnng10230D	27.9	3.21	2.98	Up	0	NA	GO:0016020;GO:0016021;GO:0022857;GO:0055085	--	EamA domain||WAT1-related protein
N_R	BnaA06g33390D	0.1	2.04	-4.47	Down	0	N_R, P_R	GO:0003677;GO:0005634	--	Homeobox-like domain superfamily||Myb domain, plants||SANT/Myb domain||Myb domain
N_R	BnaCnng08730D	0.46	9.19	-4.43	Down	0	N_R, P_R	GO:0016020;GO:0016021	K00521	-
N_R	XLOC_117418	16.32	107.36	-2.83	Down	0	N_R, P_R, K_R	NA	NA	NA
N_R	BnaA06g04560D	149.6	14.46	3.24	Up	0	N_R, P_R, K_R	GO:0022857;GO:0055085	K02575	MFS transporter superfamily||Major facilitator superfamily
N_R	BnaCnng28130D	0	2.53	-10.07	Down	0	N_R, P_R	GO:0000398;GO:0071013	K12816	Pre-mRNA-processing factor 17
N_R	BnaC03g33270D	6.66	74.05	-3.58	Down	0	N_R, P_R, K_R	--	--	-
N_R	BnaUnng03570D	2	22.9	-3.61	Down	0	N_R, P_R, K_R	GO:0005975;GO:0008061	K01183	Glycoside hydrolase superfamily||Chitinase II||Glycoside hydrolase family 18, catalytic domain
N_R	BnaA09g06880D	4.05	0.21	4.11	Up	0	NA	--	--	-
N_R	BnaA03g52270D	60.24	3.69	3.91	Up	0	N_R, P_R	GO:0003824;GO:0004722;GO:0006470	--	PPM-type phosphatase domain||Protein phosphatase 2C family||PPM-type phosphatase domain superfamily
N_R	BnaA02g34260D	1.31	0	7.56	Up	0	NA	--	--	-
N_R	BnaA10g24230D	5.41	45.75	-3.19	Down	0	N_R, P_R	GO:0004601;GO:0005576;GO:0006979;GO:0016491;GO:0020037;GO:0042744;GO:0046872;GO:0055114;GO:0098869	K00430	Secretory peroxidase||Peroxidase, active site||Plant peroxidase||Peroxidases heam-ligand binding site||Haem peroxidase superfamily||Haem peroxidase
N_R	BnaC03g30870D	51.89	259.76	-2.44	Down	0	N_R, P_R	GO:0005515	K00799	Glutathione S-transferases Phi, C-terminal||Glutathione S-transferase, C-terminal-like||Thioredoxin-like superfamily||Glutathione S-transferase, C-terminal||Glutathione S-transferase, C-terminal domain superfamily||Glutathione S-transferase, N-terminal
N_R	BnaC08g31660D	0.82	4	-2.41	Down	0	N_R, P_R, K_R	GO:0030247	--	Zinc finger, RING/FYVE/PHD-type||Wall-associated receptor kinase, galacturonan-binding domain||Zinc finger, RING-type
N_R	BnaC04g48620D	2.5	13.44	-2.55	Down	0	N_R, P_R	GO:0003677;GO:0005634;GO:0006355	--	NAC domain superfamily||NAC domain
N_R	BnaA07g21910D	3.66	19.22	-2.51	Down	0	N_R, P_R	--	--	Thaumatin family||Osmotin/thaumatin-like superfamily
N_R	XLOC_036301	2.41	20.16	-3.13	Down	0	N_R, P_R, K_R	NA	NA	NA
N_R	BnaC03g33900D	27.02	145.32	-2.54	Down	0	N_R, P_R	GO:0008061;GO:0042742;GO:0050832	--	Chitin-binding, type 1||Barwin, conserved site||Barwin domain||Chitin-binding, type 1, conserved site||Endochitinase-like superfamily||RlpA-like domain superfamily
N_R	BnaA08g16100D	1.34	17.33	-3.79	Down	0	N_R, P_R, K_R	GO:0005506;GO:0016705;GO:0020037;GO:0055114	K11812	Cytochrome P450, E-class, group I||Cytochrome P450, conserved site||Cytochrome P450||Cytochrome P450 superfamily
N_R	BnaA08g25470D	14.15	1.75	2.88	Up	0	N_R, K_R	GO:0004180;GO:0004185;GO:0006508;GO:0008233;GO:0016787	K16297	Peptidase S10, serine carboxypeptidase||Serine carboxypeptidase, serine active site||Alpha/Beta hydrolase fold
N_R	BnaA04g09020D	2.26	13.46	-2.7	Down	0	N_R, P_R, K_R	GO:0030145;GO:0045735	--	RmlC-like jelly roll fold||RmlC-like cupin domain superfamily||Germin, manganese binding site||Cupin 1||Germin
N_R	BnaA10g06210D	117.7	21.09	2.36	Up	0	N_R, P_R	GO:0010167;GO:0015706	--	High-affinity nitrate transporter
N_R	BnaC03g42090D	1.81	19.07	-3.52	Down	0	N_R, P_R	--	--	-
N_R	BnaA06g20870D	10.73	1.53	2.67	Up	0	NA	GO:0004497;GO:0005506;GO:0016020;GO:0016021;GO:0016491;GO:0016705;GO:0020037;GO:0046872;GO:0055114	--	Cytochrome P450||Cytochrome P450 superfamily||Cytochrome P450, E-class, group I||Cytochrome P450, conserved site
N_R	BnaA06g04570D	242.9	49.42	2.17	Up	0	N_R, P_R, K_R	GO:0022857;GO:0055085	K02575	MFS transporter superfamily||Major facilitator superfamily
N_R	BnaC08g37940D	6.98	67.4	-3.38	Down	0	N_R, P_R	GO:0005515	K00799	Glutathione S-transferase, C-terminal domain superfamily||Glutathione S-transferase, N-terminal||Thioredoxin-like superfamily||Glutathione Transferase family||Glutathione S-transferase, C-terminal-like
N_R	BnaC02g17730D	2.73	22.24	-3.13	Down	0	N_R, P_R, K_R	GO:0008171	K00588	S-adenosyl-L-methionine-dependent methyltransferase||Class I-like SAM-dependent O-methyltransferase
N_R	BnaC07g14510D	3.45	15.34	-2.27	Down	0	N_R, P_R	GO:0005737;GO:0120009;GO:0120013	--	Glycolipid transfer protein domain||Glycolipid transfer protein superfamily
N_R	BnaC09g48700D	9.11	55.15	-2.72	Down	0	NA	GO:0043086	--	Leucine-rich repeat-containing N-terminal, plant-type||Leucine-rich repeat domain superfamily
N_R	BnaA07g30620D	0.01	4.07	-7.62	Down	0	N_R, P_R	--	--	-
N_R	BnaA09g09270D	0.06	1.79	-4.98	Down	0	N_R, P_R	GO:0005515;GO:0016020;GO:0016021	--	Leucine-rich repeat, typical subtype||Leucine-rich repeat-containing N-terminal, plant-type||Leucine-rich repeat domain superfamily||Leucine-rich repeat
N_R	BnaC02g43180D	3.32	0.25	3.55	Up	0	NA	--	--	-
N_R	BnaCnng78710D	8.58	59.45	-2.9	Down	0	N_R, P_R, K_R	GO:0030246	--	Legume lectin domain||Legume lectin||Concanavalin A-like lectin/glucanase domain superfamily
N_R	BnaA02g20300D	0.02	1.5	-5.93	Down	0	N_R, P_R	GO:0015743	--	Aluminum-activated malate transporter
N_R	BnaAnng35750D	241.96	36.27	2.62	Up	0	N_R, P_R	GO:0016020;GO:0016021	K02575	MFS transporter superfamily
N_R	BnaC06g13220D	0.94	4.5	-2.39	Down	0	N_R, P_R	GO:0016020;GO:0016021	--	Amino acid transporter, transmembrane domain
N_R	BnaC09g26540D	5.43	0.49	3.3	Up	0	NA	GO:0010167;GO:0015706	--	High-affinity nitrate transporter
N_R	BnaC05g20370D	11.13	105.31	-3.34	Down	0	N_R, P_R, K_R	GO:0016491;GO:0050660;GO:0055114;GO:0071949	--	FAD-binding domain, PCMH-type||Berberine/berberine-like||FAD-binding, type PCMH, subdomain 1||FAD-binding, type PCMH-like superfamily||FAD linked oxidase, N-terminal
N_R	BnaC09g37770D	5.94	40.73	-2.88	Down	0	N_R, P_R	GO:0004601;GO:0005576;GO:0006979;GO:0016491;GO:0020037;GO:0042744;GO:0046872;GO:0055114;GO:0098869	K00430	Peroxidases heam-ligand binding site||Peroxidase, active site||Secretory peroxidase||Plant peroxidase||Haem peroxidase superfamily||Haem peroxidase
N_R	BnaC01g39170D	18.05	198.82	-3.57	Down	0	N_R, P_R	GO:0005515;GO:0046686	K00799	Glutathione S-transferase, N-terminal||Glutathione S-transferase, C-terminal domain superfamily||Glutathione S-transferase, C-terminal||Thioredoxin-like superfamily||Glutathione S-transferase, C-terminal-like
N_R	BnaA03g28780D	10.85	101.75	-3.34	Down	0	NA	GO:0008061;GO:0042742;GO:0050832	--	Chitin-binding, type 1||Barwin domain||Barwin, conserved site||Chitin-binding, type 1, conserved site||Endochitinase-like superfamily||RlpA-like domain superfamily
N_R	BnaA05g08640D	0.54	6.98	-3.77	Down	0	N_R, P_R, K_R	GO:0004568;GO:0005975;GO:0006032;GO:0008061;GO:0016998	K01183	Chitin-binding, type 1, conserved site||Glycoside hydrolase, family 19, catalytic||Glycoside hydrolase, family 19||Endochitinase-like superfamily||Chitin-binding, type 1||Lysozyme-like domain superfamily
N_R	BnaC02g41390D	0.97	11.33	-3.64	Down	0	N_R, P_R, K_R	GO:0004506;GO:0016020;GO:0016021;GO:0016126;GO:0050660;GO:0055114	K00511	FAD/NAD(P)-binding domain superfamily||Squalene epoxidase||Squalene monooxygenase
N_R	BnaA03g53210D	4.48	0.73	2.49	Up	0	NA	GO:0003677;GO:0005515;GO:0005634;GO:0006351;GO:0006355	--	PB1 domain||Protein NLP, PB1 domain||RWP-RK domain
N_R	BnaC03g29580D	3.93	61.03	-4.06	Down	0	N_R, P_R, K_R	--	--	Bifunctional inhibitor/plant lipid transfer protein/seed storage helical domain superfamily||Bifunctional inhibitor/plant lipid transfer protein/seed storage helical domain||Hydrophobic seed protein domain
N_R	BnaCnng49200D	1.03	11.52	-3.57	Down	0	N_R, P_R	GO:0005515	K00799	Glutathione S-transferase, C-terminal-like||Thioredoxin-like superfamily||Glutathione S-transferase, C-terminal domain superfamily||Glutathione S-transferase, N-terminal
N_R	BnaCnng41750D	0.24	4.87	-4.39	Down	0	N_R, P_R, K_R	GO:0000287;GO:0010333;GO:0016829;GO:0046872	K15799	Terpene cyclase-like 1, C-terminal domain||Terpenoid cyclases/protein prenyltransferase alpha-alpha toroid||Terpene synthase, metal-binding domain||Terpene synthase, N-terminal domain||Terpene synthase, N-terminal domain superfamily||Isoprenoid synthase domain superfamily
N_R	BnaC04g20040D	0.55	8.02	-3.91	Down	0	N_R, P_R	GO:0008146;GO:0016740	--	P-loop containing nucleoside triphosphate hydrolase||Sulfotransferase domain
N_R	XLOC_098642	1.3	12.52	-3.36	Down	0	N_R, P_R, K_R	NA	NA	NA
N_R	BnaC04g21550D	17.93	90.58	-2.45	Down	0	N_R, P_R, K_R	--	--	-
N_R	BnaA03g33640D	34.48	6.81	2.21	Up	0	NA	GO:0003824;GO:0006099;GO:0008964;GO:0015977	K01595	Phosphoenolpyruvate carboxylase, Lys active site||Phosphoenolpyruvate carboxylase||Pyruvate/Phosphoenolpyruvate kinase-like domain superfamily
N_R	BnaC09g27800D	5.25	28.57	-2.57	Down	0	N_R, P_R	--	--	-
N_R	BnaC09g37760D	0.33	4.91	-3.98	Down	0	N_R, P_R	GO:0004601;GO:0005576;GO:0006979;GO:0016491;GO:0020037;GO:0042744;GO:0046872;GO:0055114;GO:0098869	K00430	Haem peroxidase superfamily||Haem peroxidase||Peroxidases heam-ligand binding site||Secretory peroxidase||Plant peroxidase||Peroxidase, active site
N_R	BnaA03g56140D	1.58	13.06	-3.15	Down	0	N_R, P_R	GO:0016491;GO:0046872;GO:0055114	--	Oxoglutarate/iron-dependent dioxygenase||Non-haem dioxygenase N-terminal domain||Isopenicillin N synthase-like
N_R	BnaAnng00470D	4.76	24.28	-2.46	Down	0	N_R, P_R	GO:0005515	K00799	Glutathione S-transferase, N-terminal||Glutathione S-transferase, C-terminal domain superfamily||Glutathione S-transferase, C-terminal-like||Glutathione Transferase family||Thioredoxin-like superfamily
N_R	BnaA10g25480D	2.05	9.48	-2.34	Down	0	N_R, P_R	--	--	NTF2-like domain superfamily
N_R	BnaC03g18950D	0.17	1.85	-3.55	Down	0	NA	GO:0015297;GO:0016020;GO:0042910;GO:0055085	K03327	Multi antimicrobial extrusion protein
N_R	BnaA08g21720D	3.89	0.48	2.88	Up	0	NA	GO:0005515	--	RWP-RK domain||PB1 domain||Protein NLP, PB1 domain
N_R	BnaA02g37030D	0.69	6.69	-3.37	Down	0	N_R, P_R, K_R	GO:0004506;GO:0016021;GO:0016126;GO:0050660;GO:0055114	K00511	Squalene monooxygenase||Squalene epoxidase||FAD/NAD(P)-binding domain superfamily
N_R	BnaA02g09030D	0.45	3.7	-3.17	Down	0	N_R, P_R	GO:0005504;GO:0009627	--	Putative lipid-transfer protein DIR1-like||Bifunctional inhibitor/plant lipid transfer protein/seed storage helical domain superfamily||Bifunctional inhibitor/plant lipid transfer protein/seed storage helical domain
N_R	BnaC03g63070D	17.02	3.23	2.28	Up	0	NA	--	--	Protein SirB1, N-terminal
N_R	BnaA10g12250D	6.99	1.43	2.16	Up	0	NA	--	--	-
N_R	BnaA03g43140D	2.54	0.05	5.27	Up	0	NA	GO:0016021;GO:0022857;GO:0055085	K13783	Major facilitator superfamily domain||Sugar phosphate transporter||MFS transporter superfamily||Major facilitator superfamily
N_R	BnaC06g10380D	4.87	21.2	-2.25	Down	0	N_R, P_R	GO:0016788	--	GDSL lipase/esterase||GDSL lipase/esterase-like, plant||SGNH hydrolase superfamily
N_R	BnaA05g34370D	1.69	7.41	-2.25	Down	0	N_R, P_R	GO:0003677;GO:0005634;GO:0006355	--	NAC domain superfamily||NAC domain
N_R	BnaA09g12330D	11.8	117.34	-3.44	Down	0	N_R, P_R	--	--	-
N_R	BnaA09g28890D	4.07	53.76	-3.82	Down	0	N_R, P_R, K_R	GO:0016491;GO:0050660;GO:0055114;GO:0071949	--	FAD linked oxidase, N-terminal||FAD-binding, type PCMH-like superfamily||FAD-binding, type PCMH, subdomain 1||Berberine/berberine-like||FAD-binding domain, PCMH-type
N_R	BnaC01g36130D	9.21	64.51	-2.92	Down	0	N_R, P_R, K_R	GO:0030246	--	Concanavalin A-like lectin/glucanase domain superfamily||Legume lectin domain||Legume lectin
N_R	BnaA07g30760D	4.84	21.65	-2.29	Down	0	NA	GO:0004866	--	Proteinase inhibitor I3, Kunitz legume||Kunitz inhibitor STI-like superfamily
N_R	BnaA09g53320D	0.26	0	10.24	Up	0	NA	GO:0016020;GO:0016021;GO:0022857;GO:0055085	--	WAT1-related protein
N_R	BnaA03g20310D	7.28	27.45	-2.04	Down	0	NA	GO:0000272;GO:0004568;GO:0005576;GO:0005615;GO:0005975;GO:0006032;GO:0006952;GO:0008061;GO:0008152;GO:0016787;GO:0016798;GO:0016998	K01183	Glycoside hydrolase, family 19, catalytic||Endochitinase-like superfamily||Glycoside hydrolase, family 19||Chitin-binding, type 1, conserved site||Chitin-binding, type 1||Lysozyme-like domain superfamily
N_R	BnaC02g45930D	3.81	0.31	3.48	Up	0	N_R, P_R	GO:0008168	--	Methyltransferase, alpha-helical capping domain||S-adenosyl-L-methionine-dependent methyltransferase||SAM dependent carboxyl methyltransferase
N_R	BnaA01g28810D	3.73	21.99	-2.67	Down	0	N_R, P_R, K_R	GO:0030246	--	Concanavalin A-like lectin/glucanase domain superfamily||Legume lectin||Legume lectin domain
N_R	BnaC07g50890D	0.48	5.18	-3.22	Down	0	N_R, P_R	GO:0000166;GO:0005524;GO:0006812;GO:0016020;GO:0016021;GO:0019829;GO:0030001;GO:0046872;GO:0098655	K01534	HAD-like superfamily||P-type ATPase, transmembrane domain superfamily||HAD superfamily||Heavy metal-associated domain, HMA||Heavy metal-associated domain superfamily||P-type ATPase||P-type ATPase, cytoplasmic domain N||P-type ATPase, phosphorylation site||P-type ATPase, subfamily IB||P-type ATPase, A domain superfamily
N_R	BnaA09g10460D	1.44	12.15	-3.22	Down	0	NA	GO:0005623;GO:0006873;GO:0008308;GO:0015698;GO:0016020;GO:0016021;GO:0034220;GO:0055085	--	S-type anion channel||Voltage-dependent anion channel||Voltage-dependent anion channel superfamily
N_R	BnaCnng41950D	34.39	6.16	2.34	Up	0	NA	GO:0016020;GO:0016021;GO:0022857;GO:0055085	--	WAT1-related protein||EamA domain
N_R	BnaCnng58060D	1.07	6.85	-2.81	Down	0	NA	--	--	Gnk2-homologous domain superfamily||Gnk2-homologous domain
N_R	BnaA03g26510D	22.37	120.53	-2.54	Down	0	N_R, P_R	GO:0006508	--	WD40-like Beta Propeller||Six-bladed beta-propeller, TolB-like||Dipeptidylpeptidase IV, N-terminal domain
N_R	BnaA09g13280D	1.47	9.06	-2.75	Down	0	N_R, P_R	GO:0005509;GO:0005515;GO:0007165	--	Toll/interleukin-1 receptor homology (TIR) domain||EF-hand domain||EF-hand domain pair||EF-Hand 1, calcium-binding site||Toll/interleukin-1 receptor homology (TIR) domain superfamily
N_R	BnaC08g30360D	2.8	11.11	-2.11	Down	0	N_R, P_R	GO:0004553;GO:0005975	K01188	Glycosyl hydrolases family 1, N-terminal conserved site||Glycoside hydrolase superfamily||Glycoside hydrolase family 1
N_R	BnaAnng38770D	1.14	11	-3.36	Down	0	NA	GO:0016020;GO:0016021;GO:0022857;GO:0055085	K08176	MFS transporter superfamily||Major facilitator, sugar transporter-like||Major facilitator superfamily domain
N_R	BnaA01g17540D	31	275.99	-3.25	Down	0	N_R, P_R, K_R	GO:0004553;GO:0005975;GO:0008152;GO:0016787;GO:0016798	--	Glycoside hydrolase family 17||Glycoside hydrolase superfamily
N_R	BnaA03g37550D	1.74	10.4	-2.7	Down	0	N_R, P_R	--	--	-
N_R	BnaA10g06220D	57.31	12.64	2.06	Up	0	N_R, P_R	GO:0010167;GO:0015706	--	High-affinity nitrate transporter
N_R	BnaC04g52990D	0.28	3.39	-3.68	Down	0	N_R, P_R	GO:0005576;GO:0006952;GO:0008200;GO:0009405;GO:0016020;GO:0016021;GO:0019871	--	Knottin, scorpion toxin-like||Scorpion long chain toxin/defensin||Knottin, scorpion toxin-like superfamily
N_R	BnaC01g18980D	4.6	0.59	2.84	Up	0	NA	GO:0004605;GO:0016020;GO:0016024;GO:0016772	K00981	Phosphatidate cytidylyltransferase||Phosphatidate cytidylyltransferase, eukaryota
N_R	BnaA04g28600D	3.03	21.08	-2.91	Down	0	N_R, P_R	GO:0005515	K00799	Glutathione S-transferase, N-terminal||Glutathione S-transferase, C-terminal domain superfamily||Glutathione Transferase family||Thioredoxin-like superfamily||Glutathione S-transferase, C-terminal-like
N_R	BnaCnng25130D	26.21	5.69	2.07	Up	0	N_R, P_R, K_R	--	--	Short-chain dehydrogenase/reductase SDR||NAD(P)-binding domain superfamily
N_R	BnaAnng26930D	13.88	57.35	-2.18	Down	0	NA	GO:0006869	--	Non-specific lipid-transfer protein type 2||Bifunctional inhibitor/plant lipid transfer protein/seed storage helical domain superfamily||Bifunctional inhibitor/plant lipid transfer protein/seed storage helical domain
N_R	BnaAnng22270D	2.16	9.87	-2.31	Down	0	N_R, P_R	GO:0004601;GO:0005576;GO:0006979;GO:0016491;GO:0020037;GO:0042744;GO:0046872;GO:0055114;GO:0098869	K00430	Haem peroxidase||Haem peroxidase superfamily||Peroxidases heam-ligand binding site||Plant peroxidase||Secretory peroxidase||Peroxidase, active site
N_R	BnaA08g15280D	10.66	1.4	2.77	Up	0	NA	GO:0003677;GO:0005634	--	SANT/Myb domain||Homeobox-like domain superfamily||SANT domain
N_R	BnaC07g34420D	0.89	0	6.87	Up	0	NA	GO:0016020;GO:0016021;GO:0022857;GO:0055085	K13783	Sugar phosphate transporter||Major facilitator superfamily domain||Major facilitator superfamily||MFS transporter superfamily
N_R	BnaA05g03400D	55.24	254.71	-2.33	Down	0	N_R, P_R	GO:0005576;GO:0006952;GO:0008200;GO:0009405;GO:0019871	--	Knottin, scorpion toxin-like superfamily||Scorpion long chain toxin/defensin||Knottin, scorpion toxin-like
N_R	BnaC03g38410D	0	1.42	-9.64	Down	0	N_R, K_R	GO:0004252;GO:0006508	--	Peptidase S8/S53 domain||Peptidase S8 propeptide/proteinase inhibitor I9||Peptidase S8 propeptide/proteinase inhibitor I9 superfamily||Peptidase S8/S53 domain superfamily||Peptidase S8, subtilisin-related
N_R	BnaC08g20820D	0.59	4.02	-2.69	Down	0	NA	GO:0004601;GO:0005576;GO:0006979;GO:0016491;GO:0020037;GO:0042744;GO:0046872;GO:0055114;GO:0098869	K00430	Haem peroxidase superfamily||Haem peroxidase||Peroxidases heam-ligand binding site||Secretory peroxidase||Peroxidase, active site||Plant peroxidase
N_R	BnaC04g54530D	1.81	11.28	-2.74	Down	0	N_R, P_R	GO:0005515	K00799	Glutathione S-transferase, C-terminal-like||Thioredoxin-like superfamily||Glutathione S-transferase, N-terminal||Glutathione S-transferase, C-terminal domain superfamily
N_R	BnaC04g22420D	1.45	7.52	-2.48	Down	0	N_R, P_R	GO:0004553;GO:0005975	K01188	Glycoside hydrolase superfamily||Glycosyl hydrolases family 1, N-terminal conserved site||Glycoside hydrolase family 1
N_R	BnaA10g09580D	3.68	15.08	-2.13	Down	0	N_R, P_R	GO:0005774;GO:0006812;GO:0006814;GO:0006885;GO:0009651;GO:0015297;GO:0015299;GO:0015385;GO:0016020;GO:0016021;GO:0035725;GO:0055075;GO:0055085;GO:1902600	--	Sodium/solute symporter superfamily||Cation/H+ exchanger||Na+/H+ exchanger||Na+/H+ exchanger 3/4||Cation/H+ exchanger, CPA1 family
N_R	BnaA01g20950D	13.16	70.28	-2.54	Down	0	N_R, P_R	GO:0005576;GO:0008083;GO:0008283	--	Phytosulfokine
N_R	BnaA09g34290D	4.96	18.96	-2.05	Down	0	N_R, P_R	GO:0004568;GO:0006032;GO:0008061;GO:0016998	K01183	Lysozyme-like domain superfamily||Chitin-binding, type 1||Endochitinase-like superfamily||Glycoside hydrolase, family 19, catalytic
N_R	BnaA09g00870D	17.13	85.72	-2.43	Down	0	N_R, P_R	GO:0005515	K00799	Glutathione S-transferase, C-terminal domain superfamily||Glutathione S-transferase, N-terminal||Glutathione S-transferase, C-terminal||Glutathione Transferase family||Glutathione S-transferase, C-terminal-like||Thioredoxin-like superfamily||Glutathione S-transferases Phi, C-terminal
N_R	BnaA03g40900D	6.32	0.56	3.35	Up	0	NA	GO:0016758	K12356	UDP-glycosyltransferase family, conserved site||UDP-glucuronosyl/UDP-glucosyltransferase
N_R	BnaA07g37570D	17.24	91.19	-2.51	Down	0	N_R, P_R, K_R	GO:0005576;GO:0005618;GO:0030145;GO:0045735;GO:0046872;GO:0048046	--	RmlC-like cupin domain superfamily||RmlC-like jelly roll fold||Cupin 1||Germin, manganese binding site||Germin
N_R	BnaCnng57240D	7.77	1.57	2.19	Up	0	N_R, P_R	GO:0016020;GO:0016021;GO:0022857;GO:0055085	--	Proton-dependent oligopeptide transporter family||MFS transporter superfamily
N_R	BnaA01g35030D	0.2	13.15	-5.92	Down	0	N_R, P_R	--	K14709	-
N_R	BnaC06g24750D	10.86	0.6	4.03	Up	0	N_R, P_R	GO:0016020;GO:0016021;GO:0022857;GO:0055085	--	EamA domain||WAT1-related protein
N_R	BnaC08g05110D	0.04	1.66	-5.26	Down	0	NA	GO:0009507;GO:0016020;GO:0016021	K03542	Chlorophyll a/b binding domain superfamily||Chlorophyll A-B binding protein
N_R	BnaA01g30220D	0.75	4.37	-2.66	Down	0	N_R, P_R, K_R	GO:0003677;GO:0005634;GO:0006355	--	NAC domain superfamily||NAC domain
N_R	BnaC06g01680D	2.73	13.71	-2.45	Down	0	N_R, P_R	--	--	-
N_R	BnaC01g03280D	5.66	1.04	2.31	Up	0	NA	GO:0005515	--	Protein NLP, PB1 domain||PB1 domain||RWP-RK domain||GAF-like domain superfamily
N_R	BnaA09g49050D	213.57	33.94	2.54	Up	0	N_R, P_R	GO:0022857;GO:0055085	K02575	Major facilitator superfamily||MFS transporter superfamily
N_R	BnaC09g13020D	0.42	3.9	-3.3	Down	0	N_R, P_R	GO:0003824;GO:0004069;GO:0006520;GO:0008483;GO:0009058;GO:0016740;GO:0030170;GO:0080130	K14454	Pyridoxal phosphate-dependent transferase||Aspartate/other aminotransferase||Aminotransferases, class-I, pyridoxal-phosphate-binding site||Pyridoxal phosphate-dependent transferase, major domain||Aminotransferase, class I/classII||Pyridoxal phosphate-dependent transferase domain 1
N_R	BnaC01g39510D	0.75	5.3	-2.97	Down	0	N_R, P_R, K_R	GO:0015238;GO:0015297;GO:0016020;GO:0016021;GO:0042908;GO:0042910;GO:0055085	--	Multi antimicrobial extrusion protein
N_R	BnaC03g60820D	0.81	11.69	-3.94	Down	0	N_R, P_R, K_R	GO:0004497;GO:0005506;GO:0016491;GO:0016705;GO:0020037;GO:0046872;GO:0055114	K11812	Cytochrome P450, conserved site||Cytochrome P450, E-class, group I||Cytochrome P450||Cytochrome P450 superfamily
N_R	BnaAnng29910D	4	27.44	-2.85	Down	0	N_R, P_R	GO:0005504;GO:0009627	--	Bifunctional inhibitor/plant lipid transfer protein/seed storage helical domain superfamily||Bifunctional inhibitor/plant lipid transfer protein/seed storage helical domain||Putative lipid-transfer protein DIR1-like
N_R	BnaC04g02090D	0.79	3.37	-2.21	Down	0	N_R, P_R	--	--	-
N_R	BnaA02g33270D	6.22	31.29	-2.45	Down	0	NA	GO:0016787	--	Alpha/beta hydrolase fold-3||Alpha/Beta hydrolase fold
N_R	BnaA09g42140D	0.88	3.98	-2.29	Down	0	N_R, P_R	--	K14487	GH3 family
N_R	BnaC02g10690D	0.37	3.57	-3.37	Down	0	N_R, P_R	GO:0004601;GO:0006979;GO:0020037;GO:0042744;GO:0055114	K00430	Haem peroxidase||Haem peroxidase superfamily||Peroxidases heam-ligand binding site||Secretory peroxidase||Peroxidase, active site||Plant peroxidase
N_R	XLOC_086920	16.35	3.01	2.31	Up	0	NA	NA	NA	NA
N_R	BnaC01g03460D	0.77	5.14	-2.85	Down	0	N_R, P_R	GO:0003700;GO:0006355	--	Basic-leucine zipper domain
N_R	BnaAnng16240D	0.29	3.1	-3.49	Down	0	N_R, P_R	GO:0016020;GO:0016021	--	-
N_R	BnaCnng56690D	0.48	5.79	-3.68	Down	0	N_R, P_R	--	--	-
N_R	BnaC05g05470D	0.23	1.97	-3.19	Down	0	NA	--	--	-
N_R	BnaC06g02100D	45.96	12.07	1.8	Up	0	NA	GO:0000234;GO:0006656;GO:0008168	K05929	Methyltransferase type 11||S-adenosyl-L-methionine-dependent methyltransferase||Methyltransferase domain||Phosphoethanolamine N-methyltransferase
N_R	BnaC04g24330D	42.88	172.88	-2.12	Down	0	N_R, P_R	GO:0004553;GO:0005975;GO:0008152;GO:0016787;GO:0016798	--	Glycoside hydrolase superfamily||Glycoside hydrolase family 17
N_R	BnaA05g03390D	1.09	9.46	-3.22	Down	0	N_R, P_R	GO:0005576;GO:0006952;GO:0008200;GO:0009405;GO:0019871	--	Scorpion long chain toxin/defensin||Knottin, scorpion toxin-like superfamily||Knottin, scorpion toxin-like
N_R	BnaC07g13050D	6.1	45.77	-3	Down	0	N_R, P_R	GO:0004089;GO:0008270;GO:0015976;GO:0016829	K01673	Carbonic anhydrase superfamily||Carbonic anhydrase||Carbonic anhydrase, prokaryotic-like, conserved site
N_R	XLOC_092778	0.39	2.78	-2.93	Down	0	NA	NA	NA	NA
N_R	BnaCnng62090D	2.46	8.77	-1.96	Down	0	NA	GO:0004497;GO:0005506;GO:0016491;GO:0016705;GO:0020037;GO:0046872;GO:0055114	K00517	Cytochrome P450||Cytochrome P450 superfamily||Cytochrome P450, E-class, group I||Cytochrome P450, conserved site
N_R	BnaC01g21540D	0.08	0.89	-3.63	Down	0	N_R, P_R	--	--	Polycomb protein, VEFS-Box
N_R	XLOC_025142	2.58	9.75	-2.04	Down	0	N_R, P_R	NA	NA	NA
N_R	BnaA03g57570D	1.42	13.22	-3.3	Down	0	N_R, P_R, K_R	--	K01251	NAD(P)-binding domain superfamily||Adenosylhomocysteinase-like||S-adenosyl-L-homocysteine hydrolase, NAD binding domain||Adenosylhomocysteinase-like superfamily
N_R	BnaA03g02900D	2.62	0.41	2.55	Up	0	NA	GO:0015297;GO:0016020;GO:0042910;GO:0055085	K03327	Multi antimicrobial extrusion protein
N_R	BnaA01g28200D	1.86	9.26	-2.44	Down	0	NA	GO:0009522;GO:0009538;GO:0015979	K02695	Photosystem I PsaH, reaction centre subunit VI
N_R	BnaC06g43900D	0	1.78	-9.61	Down	0	N_R, P_R	--	--	-
N_R	BnaC09g31850D	9.94	49.87	-2.43	Down	0	N_R, P_R	GO:0005504;GO:0009627	--	Putative lipid-transfer protein DIR1-like||Bifunctional inhibitor/plant lipid transfer protein/seed storage helical domain superfamily||Bifunctional inhibitor/plant lipid transfer protein/seed storage helical domain
N_R	BnaC08g05370D	5.83	0.94	2.5	Up	0	N_R, P_R	--	--	Gamma interferon inducible lysosomal thiol reductase GILT
N_R	BnaAnng28300D	0.4	2.54	-2.78	Down	0	N_R, P_R	GO:0016020;GO:0016021	--	Amino acid transporter, transmembrane domain
N_R	BnaA06g09180D	0.7	3.58	-2.47	Down	0	NA	GO:0004672;GO:0005524;GO:0006468	K00924	Protein kinase domain||Serine-threonine/tyrosine-protein kinase, catalytic domain||Protein kinase-like domain superfamily
N_R	BnaC07g45200D	13.87	43.72	-1.79	Down	0	NA	GO:0003824;GO:0006527;GO:0008295;GO:0008792;GO:0016829;GO:0016831	K01583	PLP-binding barrel||Orn/DAP/Arg decarboxylase 2, N-terminal||Orn/DAP/Arg decarboxylase 2, conserved site||Ornithine/DAP/Arg decarboxylase||Orn/DAP/Arg decarboxylase 2, pyridoxal-phosphate binding site||Arginine decarboxylase||Alanine racemase/group IV decarboxylase, C-terminal
N_R	BnaA07g07710D	1.14	3.97	-1.92	Down	0	N_R, P_R	GO:0004672;GO:0005515;GO:0005524;GO:0006468;GO:0016020;GO:0016021	--	Leucine-rich repeat||Leucine-rich repeat domain superfamily||Serine-threonine/tyrosine-protein kinase, catalytic domain||Serine/threonine-protein kinase, active site||Malectin domain||Protein kinase, ATP binding site||Protein kinase-like domain superfamily||Protein kinase domain
N_R	BnaCnng35440D	6.02	33.07	-2.56	Down	0	N_R, P_R	GO:0005515	K00799	Glutathione S-transferase, C-terminal-like||Thioredoxin-like superfamily||Glutathione S-transferase, C-terminal domain superfamily||Glutathione S-transferase, N-terminal
N_R	BnaC04g14030D	0.45	6.35	-3.87	Down	0	N_R, P_R, K_R	--	K08081	NAD(P)-binding domain superfamily||Short-chain dehydrogenase/reductase SDR
N_R	BnaA05g24230D	36.59	155.32	-2.2	Down	0	NA	GO:0030246	--	Concanavalin A-like lectin/glucanase domain superfamily||Legume lectin domain||Legume lectin
N_R	BnaA07g07050D	10.75	2.68	1.88	Up	0	N_R, P_R	GO:0003883;GO:0006221;GO:0006241;GO:0044210	K01937	Class I glutamine amidotransferase-like||CTP synthase||P-loop containing nucleoside triphosphate hydrolase||CTP synthase GATase domain||Glutamine amidotransferase||CTP synthase, N-terminal
N_R	BnaA06g11500D	27.58	132.85	-2.38	Down	0	N_R, P_R	GO:0005515	K00799	Glutathione S-transferase, C-terminal domain superfamily||Glutathione S-transferase, N-terminal||Glutathione S-transferase, C-terminal-like||Thioredoxin-like superfamily
N_R	BnaA07g23490D	0.01	1.14	-6.26	Down	0	N_R, P_R	--	--	NTF2-like domain superfamily||SnoaL-like domain
N_R	BnaC03g40070D	5.55	53.85	-3.37	Down	0	N_R, P_R	GO:0005216;GO:0006811;GO:0016020;GO:0055085	K05391	Cyclic nucleotide-binding domain||Ion transport domain||Cyclic nucleotide-binding-like||RmlC-like jelly roll fold
N_R	BnaA06g01160D	1.05	7.19	-2.91	Down	0	N_R, P_R	GO:0009505;GO:0030246	--	Concanavalin A-like lectin/glucanase domain superfamily||Legume lectin||Legume lectin domain
N_R	BnaA06g05460D	9.11	37.03	-2.14	Down	0	N_R, P_R	GO:0030145;GO:0045735	--	RmlC-like jelly roll fold||RmlC-like cupin domain superfamily||Germin, manganese binding site||Cupin 1||Germin
N_R	BnaC04g03790D	0.11	1.19	-3.58	Down	0	NA	GO:0004553;GO:0005975	K01188	Glycoside hydrolase family 1||Glycosyl hydrolases family 1, N-terminal conserved site||Glycoside hydrolase superfamily
N_R	BnaC01g24930D	0.49	5.44	-3.54	Down	0	NA	GO:0005375;GO:0016021;GO:0035434	K14686	Ctr copper transporter
N_R	BnaC08g14700D	33.01	8.06	1.9	Up	0	NA	GO:0004180;GO:0004185;GO:0006508;GO:0008233;GO:0016787	K16297	Peptidase S10, serine carboxypeptidase||Serine carboxypeptidase, serine active site||Alpha/Beta hydrolase fold
N_R	BnaC09g13360D	9.71	2.26	1.98	Up	0	NA	GO:0004497;GO:0004499;GO:0016491;GO:0050660;GO:0050661;GO:0055114	--	Flavin monooxygenase FMO||Flavin monooxygenase-like||FAD/NAD(P)-binding domain superfamily
N_R	BnaA09g21640D	12.31	2.47	2.19	Up	0	N_R, P_R	GO:0004672;GO:0005524;GO:0006468	--	Serine-threonine/tyrosine-protein kinase, catalytic domain||Protein kinase-like domain superfamily||Protein kinase, ATP binding site||Serine/threonine-protein kinase, active site||Gnk2-homologous domain||Gnk2-homologous domain superfamily||Protein kinase domain
N_R	BnaC01g29230D	0	6.01	-10.06	Down	0	N_R, P_R	--	--	-
N_R	BnaA03g50000D	0.14	1	-2.91	Down	0	N_R, P_R	GO:0000166;GO:0005524;GO:0006812;GO:0016020;GO:0016021;GO:0019829;GO:0030001;GO:0046872;GO:0098655	K01534	Heavy metal-associated domain superfamily||Heavy metal-associated domain, HMA||P-type ATPase, transmembrane domain superfamily||HAD superfamily||HAD-like superfamily||P-type ATPase, A domain superfamily||P-type ATPase, phosphorylation site||P-type ATPase, subfamily IB||P-type ATPase, cytoplasmic domain N||P-type ATPase
N_R	BnaC06g33470D	1.58	17.57	-3.58	Down	0	N_R, P_R	GO:0004866	--	Kunitz inhibitor STI-like superfamily||Proteinase inhibitor I3, Kunitz legume
N_R	BnaC01g05220D	1.17	5.45	-2.34	Down	0	N_R, P_R	GO:0005385;GO:0016020;GO:0016021;GO:0030001;GO:0046873;GO:0055085;GO:0071577	--	Zinc/iron permease||Zinc/iron permease, fungal/plant
N_R	BnaAnng11690D	2.47	8.8	-1.96	Down	0	N_R, P_R	GO:0003700;GO:0006355	--	Basic-leucine zipper domain
N_R	BnaC04g30730D	0.11	0.63	-2.65	Down	0	N_R, P_R	GO:0004672;GO:0005524;GO:0006468	--	Protein kinase domain||Serine-threonine/tyrosine-protein kinase, catalytic domain||Protein kinase-like domain superfamily||Protein kinase, ATP binding site||Serine/threonine-protein kinase, active site||Wall-associated receptor kinase, C-terminal
N_R	BnaC02g00550D	14.81	3.27	2.05	Up	0	NA	GO:0016491;GO:0055114	--	NAD(P)-binding domain superfamily||Short-chain dehydrogenase/reductase SDR||Short-chain dehydrogenase/reductase, conserved site
N_R	BnaA10g29690D	24.74	97.1	-2.08	Down	0	N_R, P_R	GO:0004601;GO:0005576;GO:0006979;GO:0016491;GO:0020037;GO:0042744;GO:0046872;GO:0055114;GO:0098869	K00430	Haem peroxidase superfamily||Haem peroxidase||Peroxidases heam-ligand binding site||Plant peroxidase||Secretory peroxidase||Peroxidase, active site
N_R	BnaC06g21200D	32.56	8.23	1.85	Up	0	N_R, P_R	--	--	ACT domain-containing protein ACR1-12||ACT domain
N_R	BnaA06g13160D	7.78	31.13	-2.11	Down	0	N_R, P_R	GO:0005576;GO:0005618;GO:0030145;GO:0045735;GO:0046872;GO:0048046	--	RmlC-like jelly roll fold||RmlC-like cupin domain superfamily||Cupin 1||Germin
N_R	BnaAnng01300D	0.68	4.54	-2.84	Down	0	N_R, P_R	GO:0004601;GO:0006979;GO:0020037;GO:0042744;GO:0055114	K00430	Haem peroxidase superfamily||Haem peroxidase||Peroxidases heam-ligand binding site||Secretory peroxidase||Peroxidase, active site||Plant peroxidase
N_R	BnaA01g34980D	4.26	23.4	-2.56	Down	0	N_R, P_R	GO:0005975;GO:0008061	K01183	Chitinase insertion domain superfamily||Chitinase II||Glycoside hydrolase family 18, catalytic domain||Glycoside hydrolase superfamily
N_R	BnaC06g23700D	17.06	57.49	-1.87	Down	0	N_R, P_R	GO:0004866;GO:0010951	--	Proteinase inhibitor I3, Kunitz legume||Kunitz inhibitor STI-like superfamily
N_R	BnaA03g38440D	2.6	14.03	-2.25	Down	0	NA	GO:0003824;GO:0008483;GO:0009058;GO:0030170	K10206	LL-diaminopimelate aminotransferase/aminotransferase ALD1||Pyridoxal phosphate-dependent transferase domain 1||Aminotransferase, class I/classII||Pyridoxal phosphate-dependent transferase, major domain||Pyridoxal phosphate-dependent transferase
N_R	BnaC09g48850D	32.4	111.29	-1.9	Down	0	N_R, P_R	GO:0004601;GO:0006979;GO:0020037;GO:0042744;GO:0055114	K00430	Haem peroxidase||Haem peroxidase superfamily||Secretory peroxidase||Peroxidase, active site||Plant peroxidase||Peroxidases heam-ligand binding site
N_R	BnaA02g04150D	1.06	10.47	-3.39	Down	0	NA	--	--	-
N_R	BnaC01g41330D	0.44	2.51	-2.6	Down	0	N_R, P_R	GO:0000139;GO:0005794;GO:0016740;GO:0016757;GO:0071555	--	Nucleotide-diphospho-sugar transferases||Nucleotide-diphospho-sugar transferase
N_R	BnaA09g19680D	3.79	0.43	3	Up	0	N_R, P_R	GO:0016747	--	Chloramphenicol acetyltransferase-like domain superfamily||Transferase
N_R	BnaA07g37950D	0.02	0.84	-5.32	Down	0	N_R, P_R	GO:0006812;GO:0008324;GO:0016020;GO:0016021;GO:0055085;GO:0098655	--	Cation efflux protein, cytoplasmic domain||Cation efflux protein, cytoplasmic domain superfamily||Cation efflux protein||Cation efflux transmembrane domain superfamily
N_R	BnaA05g03440D	0	2.53	-10.82	Down	0	N_R, P_R, K_R	GO:0004568;GO:0005975;GO:0006032;GO:0008061;GO:0016998	K01183	Glycoside hydrolase, family 19, catalytic||Glycoside hydrolase, family 19||Endochitinase-like superfamily||Chitin-binding, type 1, conserved site||Lysozyme-like domain superfamily||Chitin-binding, type 1
N_R	BnaA09g41170D	1.72	7.22	-2.18	Down	0	N_R, P_R	GO:0003824;GO:0006520;GO:0008483;GO:0009058;GO:0030170	K00815	Tyrosine/nicotianamine aminotransferase||Pyridoxal phosphate-dependent transferase domain 1||Aminotransferase, class I/classII||Myb/SANT-like domain||Pyridoxal phosphate-dependent transferase, major domain||Aminotransferases, class-I, pyridoxal-phosphate-binding site||Pyridoxal phosphate-dependent transferase
N_R	BnaAnng38110D	2.82	25.86	-3.29	Down	0	N_R, P_R	GO:0016491;GO:0046872;GO:0055114	--	Oxoglutarate/iron-dependent dioxygenase||Non-haem dioxygenase N-terminal domain||Isopenicillin N synthase-like
N_R	BnaA03g50630D	16.1	4.48	1.72	Up	0	N_R, P_R	GO:0000166;GO:0000287;GO:0005524;GO:0005622;GO:0016301;GO:0016310;GO:0016740;GO:0032957;GO:0046872;GO:0047325;GO:0052725;GO:0052726	K00913	Inositol 1,3,4-trisphosphate 5/6-kinase, ATP-grasp domain||Inositol-tetrakisphosphate 1-kinase, N-terminal||Inositol-tetrakisphosphate 1-kinase
N_R	BnaC03g28730D	41.17	164.4	-2.13	Down	0	N_R, P_R	--	--	-
N_R	BnaA02g32090D	0.76	4.69	-2.72	Down	0	N_R, P_R	--	K07192	Band 7/SPFH domain superfamily||Band 7 domain||Flotillin family
N_R	BnaA06g22560D	1.87	7.02	-2.02	Down	0	N_R, P_R	GO:0016787	--	Calcineurin-like phosphoesterase domain, ApaH type||Phosphoesterase At2g46880
N_R	BnaA04g25750D	3.32	10.46	-1.78	Down	0	N_R, P_R	GO:0004553;GO:0005975	K01188	BCP1 family||Glycoside hydrolase family 1||Glycoside hydrolase superfamily
N_R	BnaA07g21080D	16.54	4.14	1.87	Up	0	N_R, P_R	--	--	ACT domain||ACT domain-containing protein ACR1-12
N_R	BnaC03g23960D	3.23	11.53	-1.96	Down	0	N_R, P_R	GO:0003677;GO:0003680;GO:0005634;GO:0006355	--	NAC domain superfamily||PPC domain||NAC domain
N_R	BnaC06g23520D	7.21	1.74	1.92	Up	0	N_R, P_R	GO:0000234;GO:0006656;GO:0008168	K05929	S-adenosyl-L-methionine-dependent methyltransferase||Phosphoethanolamine N-methyltransferase||Methyltransferase type 11
N_R	BnaC08g49210D	0	0.61	-8.91	Down	0	N_R, P_R	GO:0000166;GO:0016020;GO:0016021	--	HAD superfamily||P-type ATPase, cytoplasmic domain N||P-type ATPase||HAD-like superfamily
N_R	BnaC08g19370D	8.7	1.75	2.2	Up	0	NA	GO:0003677;GO:0005515;GO:0005634;GO:0006351;GO:0006355	--	RWP-RK domain||Protein NLP, PB1 domain||PB1 domain
N_R	BnaA07g01850D	0.87	5.2	-2.69	Down	0	N_R, P_R	--	--	RlpA-like domain superfamily||Expansin/pollen allergen, DPBB domain||RlpA-like protein, double-psi beta-barrel domain
N_R	BnaCnng62410D	0.37	2.24	-2.67	Down	0	N_R, P_R	GO:0016788	--	SGNH hydrolase superfamily||GDSL lipase/esterase||GDSL lipase/esterase-like, plant
N_R	XLOC_029952	14.17	51.8	-1.98	Down	0	N_R, P_R	NA	NA	NA
N_R	BnaA10g10320D	6.31	28.93	-2.32	Down	0	N_R, P_R	GO:0016020;GO:0016021	--	GPI-anchored protein LORELEI-like
N_R	BnaA06g23530D	7.02	1.47	2.13	Up	0	NA	--	--	-
N_R	BnaAnng39300D	0.9	5.53	-2.74	Down	0	N_R, P_R	GO:0006629;GO:0016020;GO:0016021;GO:0016298	--	Lipase, GDSL, active site||SGNH hydrolase superfamily
N_R	BnaA08g16110D	2.75	10.73	-2.08	Down	0	N_R, P_R	GO:0000103;GO:0004020;GO:0005524;GO:0070814	K00860	Adenylyl-sulfate kinase||P-loop containing nucleoside triphosphate hydrolase
N_R	BnaC07g12060D	2.48	0	8.82	Up	0	N_R, K_R	GO:0016020;GO:0016021	--	-
N_R	BnaC03g61120D	0.04	0.87	-4.29	Down	0	N_R, P_R	GO:0008270;GO:0016491;GO:0046872;GO:0055114	K00083	Alcohol dehydrogenase, zinc-type, conserved site||Alcohol dehydrogenase, N-terminal||NAD(P)-binding domain superfamily||Polyketide synthase, enoylreductase domain||Alcohol dehydrogenase, C-terminal||GroES-like superfamily
N_R	BnaAnng28170D	2.9	0.24	3.45	Up	0	NA	GO:0016020;GO:0016021	K02575	MFS transporter superfamily
N_R	BnaAnng14300D	4.79	0.75	2.53	Up	0	NA	GO:0003824;GO:0004619;GO:0006096;GO:0016868	K01834	Phosphoglycerate mutase 1||Histidine phosphatase superfamily||Histidine phosphatase superfamily, clade-1||Phosphoglycerate/bisphosphoglycerate mutase, active site
N_R	BnaC02g34260D	6.34	22.43	-1.94	Down	0	N_R, P_R	GO:0003824;GO:0004351;GO:0006536;GO:0016829;GO:0016831;GO:0019752;GO:0030170	K01580	Pyridoxal phosphate-dependent transferase, major domain||Pyridoxal phosphate-dependent transferase||Pyridoxal phosphate-dependent decarboxylase||Glutamate decarboxylase
N_R	BnaC06g31040D	5.36	17.74	-1.86	Down	0	N_R, P_R	GO:0005515	K00799	Glutathione Transferase family||Glutathione S-transferase, C-terminal-like||Thioredoxin-like superfamily||Glutathione S-transferase, C-terminal domain superfamily||Glutathione S-transferase, N-terminal
N_R	BnaA07g34420D	42.11	148.92	-1.94	Down	0	NA	--	--	S-locus-specific glycoprotein/EP1||PAN/Apple domain||Bulb-type lectin domain||Bulb-type lectin domain superfamily
N_R	BnaC04g04480D	12.95	3.45	1.89	Up	0	N_R, P_R	--	--	C2 domain||C2 domain superfamily
N_R	BnaC05g16620D	4.54	15.22	-1.99	Down	0	NA	GO:0005737;GO:0120009;GO:0120013	--	Glycolipid transfer protein domain||Glycolipid transfer protein superfamily
N_R	BnaC05g20800D	2.77	12.95	-2.33	Down	0	N_R, P_R	--	--	-
N_R	BnaA05g24540D	2.26	8.98	-2.14	Down	0	N_R, P_R	--	K03152	DJ-1/PfpI||Class I glutamine amidotransferase-like||Protein/nucleic acid deglycase DJ-1
N_R	BnaC09g50000D	4.1	13.49	-1.83	Down	0	N_R, P_R	GO:0004601;GO:0006979;GO:0020037;GO:0042744;GO:0055114	K00430	Peroxidases heam-ligand binding site||Secretory peroxidase||Peroxidase, active site||Plant peroxidase||Haem peroxidase superfamily||Haem peroxidase
N_R	BnaA01g02150D	7.64	1.91	1.87	Up	0	NA	GO:0005515	--	RWP-RK domain||GAF-like domain superfamily||Protein NLP, PB1 domain||PB1 domain
N_R	BnaCnng14620D	0.35	3.32	-3.33	Down	0	N_R, P_R	--	--	Gnk2-homologous domain superfamily||Gnk2-homologous domain
N_R	BnaC09g50280D	0	0.86	-8.86	Down	0	N_R, P_R	GO:0030410;GO:0030418	K05953	Nicotianamine synthase
N_R	BnaA09g39220D	2.23	7.67	-1.9	Down	0	NA	--	--	Isopenicillin N synthase-like||Non-haem dioxygenase N-terminal domain
N_R	BnaA06g17790D	0.02	2.52	-6.7	Down	0	NA	GO:0005375;GO:0016021;GO:0035434	K14686	Ctr copper transporter
N_R	BnaC09g31950D	16.28	73.38	-2.28	Down	0	N_R, P_R	GO:0005504;GO:0009627	--	Putative lipid-transfer protein DIR1-like||Bifunctional inhibitor/plant lipid transfer protein/seed storage helical domain superfamily||Bifunctional inhibitor/plant lipid transfer protein/seed storage helical domain
N_R	BnaA03g52720D	629.9	2161.71	-1.9	Down	0	N_R, P_R, K_R	GO:0005576	K13449	Venom allergen 5-like||Allergen V5/Tpx-1-related, conserved site||CAP superfamily||CAP domain||Cysteine-rich secretory protein-related
N_R	BnaA05g06230D	9.61	32.83	-1.88	Down	0	NA	GO:0005315;GO:0006817;GO:0016021;GO:0022857;GO:0055085	K08176	Major facilitator superfamily domain||Major facilitator, sugar transporter-like||MFS transporter superfamily||Phosphate permease
N_R	BnaC03g03070D	0.32	2.91	-3.24	Down	0	N_R, P_R, K_R	GO:0008113;GO:0055114	K07304	Peptide methionine sulphoxide reductase MsrA superfamily||Peptide methionine sulphoxide reductase MsrA
N_R	BnaC04g48180D	5.44	0.93	2.42	Up	0	N_R, P_R	GO:0004497;GO:0005506;GO:0016020;GO:0016021;GO:0016491;GO:0016705;GO:0020037;GO:0046872;GO:0055114	--	Cytochrome P450||Cytochrome P450 superfamily||Cytochrome P450, E-class, group I||Cytochrome P450, conserved site
N_R	BnaC09g53150D	0.78	3.27	-2.18	Down	0	N_R, P_R, K_R	--	--	-
N_R	BnaA06g40940D	9.36	1.79	2.25	Up	0	NA	GO:0003677;GO:0005515;GO:0005634;GO:0006351;GO:0006355	--	RWP-RK domain||PB1 domain||Protein NLP, PB1 domain
N_R	BnaA07g06210D	4.04	13.22	-1.83	Down	0	N_R, P_R	GO:0004013	K01251	S-adenosyl-L-homocysteine hydrolase, conserved site||NAD(P)-binding domain superfamily||Adenosylhomocysteinase-like superfamily||S-adenosyl-L-homocysteine hydrolase, NAD binding domain||Adenosylhomocysteinase-like
N_R	BnaA10g24610D	83.1	313.17	-2.03	Down	0	N_R, P_R	GO:0005506;GO:0016705;GO:0020037;GO:0055114	--	Cytochrome P450 superfamily||Cytochrome P450||Cytochrome P450, E-class, group I||Cytochrome P450, conserved site
N_R	BnaA03g56880D	3.54	0.81	2	Up	0	NA	GO:0000977;GO:0003677;GO:0003700;GO:0005634;GO:0006351;GO:0006355;GO:0045944;GO:0046983	--	Transcription factor, MADS-box||Transcription factor, K-box||Transcription factor, MADS-box superfamily||MADS MEF2-like
N_R	BnaA07g07760D	0.02	0.31	-3.77	Down	0	N_R, P_R	GO:0004672;GO:0005515;GO:0005524;GO:0006468;GO:0016020;GO:0016021	--	Protein kinase domain||Protein kinase, ATP binding site||Protein kinase-like domain superfamily||Malectin domain||Serine/threonine-protein kinase, active site||Leucine-rich repeat||Leucine-rich repeat domain superfamily||Serine-threonine/tyrosine-protein kinase, catalytic domain
N_R	BnaCnng46780D	5.36	1.36	1.85	Up	0	NA	--	--	-
N_R	BnaC04g45200D	5.08	14.83	-1.67	Down	0	N_R, P_R	GO:0003824;GO:0009058	--	Phenazine biosynthesis PhzF protein
N_R	BnaC03g31560D	20.34	5.07	1.88	Up	0	NA	GO:0005515	--	TRAF-like||MATH/TRAF domain
N_R	BnaC09g53040D	0.68	0.06	3.37	Up	0	NA	GO:0004672;GO:0004842;GO:0005524;GO:0006468;GO:0016567	--	Rossmann-like alpha/beta/alpha sandwich fold||Protein kinase, ATP binding site||Protein kinase-like domain superfamily||Serine/threonine-protein kinase, active site||U box domain||Zinc finger, RING/FYVE/PHD-type||Protein kinase domain
N_R	BnaC06g06600D	1.19	4.59	-2.06	Down	0	N_R, P_R	GO:0004672;GO:0005524;GO:0006468	K13414	Protein kinase domain||Serine/threonine-protein kinase, active site||Protein kinase-like domain superfamily
N_R	BnaA08g08350D	6.62	1.62	1.9	Up	0	NA	GO:0016021;GO:0022857;GO:0055085	K13783	Major facilitator superfamily domain||Sugar phosphate transporter||MFS transporter superfamily||Major facilitator superfamily
N_R	BnaC02g16150D	525.74	152.36	1.66	Up	0	N_R, P_R, K_R	GO:0010167;GO:0015706	--	High-affinity nitrate transporter
N_R	BnaC05g22050D	5.62	17.6	-1.77	Down	0	N_R, P_R	GO:0016747	--	Chloramphenicol acetyltransferase-like domain superfamily||Transferase
N_R	BnaC07g08510D	7.29	0.47	3.79	Up	0	NA	GO:0003677	K09422	Homeobox-like domain superfamily||SANT/Myb domain||Myb domain
N_R	BnaCnng25730D	0.01	4.26	-7.43	Down	0	N_R, P_R	--	--	-
N_R	BnaAnng24120D	2.82	12.42	-2.25	Down	0	N_R, P_R	GO:0019905	--	Taxilin family
N_R	BnaCnng64280D	3.53	19.62	-2.6	Down	0	NA	GO:0005504;GO:0009627	--	Bifunctional inhibitor/plant lipid transfer protein/seed storage helical domain||Bifunctional inhibitor/plant lipid transfer protein/seed storage helical domain superfamily||Putative lipid-transfer protein DIR1-like
N_R	BnaC05g45400D	2.51	8.63	-1.9	Down	0	N_R, P_R	--	K08341	Autophagy protein Atg8 ubiquitin-like||Ubiquitin-like domain superfamily
N_R	BnaC07g47900D	0.99	10.13	-3.46	Down	0	NA	GO:0015238;GO:0015297;GO:0016020;GO:0016021;GO:0042908;GO:0042910;GO:0055085	K03327	Multi antimicrobial extrusion protein
N_R	BnaC03g01700D	6.38	25.93	-2.07	Down	0	NA	GO:0005515;GO:0030001;GO:0046872	--	Ankyrin repeat-containing domain||Heavy metal-associated domain superfamily||Heavy metal-associated domain, HMA||Ankyrin repeat||Ankyrin repeat-containing domain superfamily||PGG domain
N_R	BnaA09g29560D	0.09	1.52	-4.11	Down	0	NA	--	--	-
N_R	BnaA09g13380D	4.51	15.73	-1.92	Down	0	NA	GO:0005623;GO:0006873;GO:0008308;GO:0015698;GO:0016020;GO:0016021;GO:0034220;GO:0055085	--	Voltage-dependent anion channel||Voltage-dependent anion channel superfamily||S-type anion channel
N_R	BnaA03g19960D	1.96	6.56	-1.86	Down	0	N_R, P_R	GO:0003677;GO:0006355	--	NAC domain||PPC domain||NAC domain superfamily
N_R	BnaC08g11150D	2.3	8.64	-2.23	Down	0	NA	GO:0005515	--	Leucine-rich repeat domain superfamily||Leucine-rich repeat
N_R	BnaC03g49940D	1.73	9.61	-2.57	Down	0	N_R, P_R	GO:0003824;GO:0018580;GO:0055114	--	Nitronate monooxygenase||Aldolase-type TIM barrel
N_R	BnaCnng44880D	2.36	14.25	-2.72	Down	0	N_R, P_R	--	--	-
N_R	BnaC07g39340D	1.89	6.38	-1.88	Down	0	N_R, P_R	GO:0004784;GO:0006801;GO:0046872;GO:0055114	K04564	Manganese/iron superoxide dismutase, N-terminal domain superfamily||Manganese/iron superoxide dismutase, N-terminal||Manganese/iron superoxide dismutase, C-terminal domain superfamily||Manganese/iron superoxide dismutase||Manganese/iron superoxide dismutase, binding site||Manganese/iron superoxide dismutase, C-terminal
N_R	BnaA06g03670D	15.7	4.58	1.65	Up	0	NA	GO:0000234;GO:0006656;GO:0008168	K05929	Phosphoethanolamine N-methyltransferase||Methyltransferase domain||S-adenosyl-L-methionine-dependent methyltransferase||Methyltransferase type 11
N_R	BnaA03g43720D	0.36	2.87	-3.09	Down	0	NA	GO:0004672;GO:0005524;GO:0006468	--	Protein kinase, ATP binding site||Protein kinase-like domain superfamily||Protein kinase domain||Serine-threonine/tyrosine-protein kinase, catalytic domain||Serine/threonine-protein kinase, active site||Osmotin/thaumatin-like superfamily||Thaumatin family||Thaumatin, conserved site
N_R	BnaA09g53030D	18.64	4.44	1.93	Up	0	NA	--	--	Short-chain dehydrogenase/reductase SDR||NAD(P)-binding domain superfamily
N_R	BnaA10g04950D	29.89	119.4	-2.13	Down	0	NA	--	--	-
N_R	BnaAnng04970D	8.7	32.69	-2.05	Down	0	NA	GO:0016020;GO:0016021	--	Uncharacterized protein At5g65660-like
N_R	BnaA02g28670D	11.98	2.95	1.89	Up	0	NA	GO:0005247;GO:0006811;GO:0006821;GO:0016020;GO:0016021;GO:0055085;GO:1902476	K05016	Chloride channel, voltage gated||Chloride channel ClC-plant||CBS domain||Chloride channel, core
N_R	BnaCnng30310D	2.2	15.27	-2.88	Down	0	N_R, P_R	GO:0016020;GO:0016021	--	-
N_R	BnaC03g31710D	4.06	14.25	-1.94	Down	0	N_R, P_R	--	--	-
N_R	BnaA09g53200D	0.01	4.39	-8.04	Down	0	NA	--	--	-
N_R	BnaA09g33440D	0.7	3.74	-2.53	Down	0	NA	GO:0016758	K13496	UDP-glucuronosyl/UDP-glucosyltransferase||UDP-glycosyltransferase family, conserved site
N_R	BnaA05g03430D	2	7.31	-2	Down	0	N_R, P_R	GO:0004568;GO:0005975;GO:0006032;GO:0008061;GO:0016998	K01183	Glycoside hydrolase, family 19, catalytic||Glycoside hydrolase, family 19||Endochitinase-like superfamily||Chitin-binding, type 1, conserved site||Lysozyme-like domain superfamily||Chitin-binding, type 1
N_R	BnaA01g28190D	3.56	18.32	-2.48	Down	0	NA	GO:0016787	K13051	Peptidase T2, asparaginase 2||Nucleophile aminohydrolases, N-terminal
N_R	BnaC01g41460D	24.01	68.24	-1.63	Down	0	N_R, P_R, K_R	--	--	Thaumatin, conserved site||Osmotin/thaumatin-like superfamily||Thaumatin family
N_R	BnaA07g30710D	277.03	793.47	-1.64	Down	0	N_R, P_R, K_R	GO:0004866	--	Kunitz inhibitor STI-like superfamily||Proteinase inhibitor I3, Kunitz legume
N_R	BnaA04g03070D	0.04	0.89	-4.61	Down	0	N_R, P_R, K_R	GO:0004553;GO:0005975	--	Glycoside hydrolase superfamily||Glycoside hydrolase family 17
N_R	BnaA10g23110D	0.01	0.44	-6.12	Down	0	N_R, P_R, K_R	GO:0004185;GO:0006508	K16297	Serine carboxypeptidase, serine active site||Alpha/Beta hydrolase fold||Peptidase S10, serine carboxypeptidase||Serine carboxypeptidases, histidine active site
N_R	BnaC05g07900D	6.05	19.58	-1.82	Down	0	N_R, P_R	GO:0005515	K00799	Glutathione S-transferase, C-terminal-like||Thioredoxin-like superfamily||Glutathione S-transferase, C-terminal domain superfamily||Glutathione S-transferase, N-terminal||Glutathione S-transferase, C-terminal
N_R	BnaC06g07620D	0	0.56	-8.8	Down	0	NA	GO:0016020;GO:0016021	--	Longin-like domain superfamily||Longin domain
N_R	BnaC03g72180D	1.54	6.5	-2.2	Down	0	NA	--	--	LURP-one-related superfamily||Tubby-like, C-terminal||LURP-one-related
N_R	BnaC09g51720D	57.96	166.79	-1.65	Down	0	N_R, P_R	GO:0004568;GO:0005975;GO:0006032;GO:0016998	K01183	Lysozyme-like domain superfamily||Glycoside hydrolase, family 19, catalytic||Glycoside hydrolase, family 19
N_R	BnaA03g30330D	2.43	7.15	-1.68	Down	0	N_R, P_R	GO:0015297;GO:0016020;GO:0042910;GO:0055085	--	Multi antimicrobial extrusion protein
N_R	BnaA07g05760D	18.42	5.67	1.57	Up	0	N_R, P_R, K_R	GO:0008519;GO:0015696;GO:0016020;GO:0016021;GO:0072488	K03320	Ammonium/urea transporter||Ammonium transporter AmtB-like domain||Ammonium transporter||Ammonium transporter, conserved site
N_R	BnaA02g24980D	5.42	1.57	1.67	Up	0	N_R, P_R	--	--	Protein of unknown function DUF247, plant
N_R	XLOC_011951	0.05	0.59	-3.58	Down	0	NA	NA	NA	NA
N_R	BnaC01g29250D	0.18	6.26	-5.06	Down	0	N_R, P_R	--	--	-
N_R	BnaA01g13580D	5.18	1.16	2.03	Up	0	NA	GO:0003677;GO:0005515;GO:0005634;GO:0006351;GO:0006355;GO:0009725;GO:0009734	--	Auxin response factor||B3 DNA binding domain||DNA-binding pseudobarrel domain superfamily||PB1 domain||AUX/IAA domain
N_R	BnaC02g13450D	12.83	3.77	1.64	Up	0	NA	GO:0004072;GO:0008652	K00928	Aspartate/glutamate/uridylate kinase||Aspartate kinase||Acetylglutamate kinase-like superfamily||Aspartokinase/Bifunctional aspartokinase/homoserine dehydrogenase, catalytic domain||Aspartate kinase, conserved site||Lysine-sensitive aspartokinase catalytic domain
N_R	BnaA06g32380D	5.91	1.74	1.64	Up	0	NA	GO:0005247;GO:0006811;GO:0006821;GO:0016020;GO:0016021;GO:0055085;GO:1902476	K05016	Chloride channel, core||Chloride channel ClC-plant||CBS domain||Chloride channel, voltage gated
N_R	BnaC09g17520D	1.32	4.99	-2.05	Down	0	NA	GO:0016020;GO:0016021;GO:0022857;GO:0055085	K08176	Major facilitator, sugar transporter-like||Major facilitator superfamily domain||MFS transporter superfamily
N_R	BnaC02g09450D	2.37	9.76	-2.15	Down	0	N_R, P_R	GO:0006807;GO:0016810	K13035	Nitrilase/cyanide hydratase, conserved site||Carbon-nitrogen hydrolase superfamily||Carbon-nitrogen hydrolase
N_R	BnaA05g02380D	4.75	21.15	-2.27	Down	0	N_R, P_R	--	--	-
N_R	BnaC04g28590D	56.78	160.64	-1.62	Down	0	N_R, P_R	--	K03152	DJ-1/PfpI||Protein/nucleic acid deglycase DJ-1||Class I glutamine amidotransferase-like
N_R	BnaAnng01890D	3.64	0.56	2.57	Up	0	NA	GO:0005506;GO:0016705;GO:0020037;GO:0055114	--	Cytochrome P450, E-class, group I||Cytochrome P450, conserved site||Cytochrome P450||Cytochrome P450 superfamily
N_R	BnaA04g02910D	0.04	1.34	-5.08	Down	0	N_R, P_R	GO:0003677;GO:0006357;GO:0046983	--	Helix-loop-helix DNA-binding domain superfamily||Myc-type, basic helix-loop-helix (bHLH) domain||Achaete-scute transcription factor-related
N_R	BnaC02g10170D	5.62	1.57	1.71	Up	0	NA	--	--	-
N_R	BnaC09g18480D	8.54	25.31	-1.68	Down	0	N_R, P_R	GO:0016491;GO:0050660;GO:0055114	--	Berberine/berberine-like
N_R	BnaC02g41510D	0.08	0.88	-3.47	Down	0	N_R, P_R, K_R	GO:0016020;GO:0016021;GO:0016491;GO:0055114	K00521	FAD-binding domain, ferredoxin reductase-type||Riboflavin synthase-like beta-barrel||Ferric reductase, NAD binding domain||Ferredoxin-NADP reductase (FNR), nucleotide-binding domain||Ferric reductase transmembrane component-like domain||FAD-binding 8
N_R	BnaA02g35760D	2	10.02	-2.44	Down	0	N_R, P_R	GO:0005515	K00799	Glutathione S-transferase, N-terminal||Glutathione S-transferase, C-terminal domain superfamily||Glutathione S-transferase, C-terminal-like||Thioredoxin-like superfamily
N_R	BnaA09g24110D	5.11	15.53	-1.72	Down	0	N_R, P_R	GO:0004252;GO:0006508	--	Subtilisin-like protease, fibronectin type-III domain||Peptidase S8 propeptide/proteinase inhibitor I9 superfamily||Peptidase S8/S53 domain||PA domain||Peptidase S8, subtilisin, Ser-active site||Peptidase S8/S53 domain superfamily||Peptidase S8, subtilisin, His-active site||Peptidase S8, subtilisin-related||Cucumisin-like catalytic domain||Peptidase S8 propeptide/proteinase inhibitor I9
N_R	BnaA07g08040D	0.76	7.35	-3.36	Down	0	NA	GO:0006970;GO:0006995;GO:0016020;GO:0016021	--	Precursor of CEP13/CEP14
N_R	BnaC02g19720D	45.3	8.12	2.33	Up	0	N_R, P_R	GO:0016020;GO:0016021;GO:0022857;GO:0055085	--	EamA domain||WAT1-related protein
N_R	BnaC03g56990D	22.55	5.24	1.98	Up	0	N_R, P_R	GO:0016020;GO:0016021;GO:0022857;GO:0055085	K02575	MFS transporter superfamily||Major facilitator superfamily
N_R	BnaA09g52080D	0.45	3.54	-3.12	Down	0	NA	GO:0015743;GO:0016020;GO:0016021	--	Aluminum-activated malate transporter
N_R	BnaA09g09830D	66.47	18.21	1.74	Up	0	NA	GO:0000166;GO:0005524;GO:0005886;GO:0006811;GO:0008553;GO:0016020;GO:0016021;GO:0046872;GO:0120029	K01535	P-type ATPase, phosphorylation site||P-type ATPase, cytoplasmic domain N||P-type ATPase, subfamily IIIA||P-type ATPase||P-type ATPase, A domain superfamily||Cation-transporting P-type ATPase, N-terminal||HAD-like superfamily||P-type ATPase, transmembrane domain superfamily
N_R	BnaC02g43960D	3.43	12.6	-2.01	Down	0	NA	GO:0016020;GO:0016021	--	Uncharacterized protein At5g65660-like
N_R	BnaA03g54090D	3.74	12	-1.81	Down	0	NA	--	--	Lateral organ boundaries, LOB
N_R	BnaC04g53040D	0.09	10.24	-6.79	Down	0	N_R, P_R, K_R	GO:0004568;GO:0005975;GO:0006032;GO:0008061;GO:0016998	K01183	Chitin-binding, type 1||Lysozyme-like domain superfamily||Endochitinase-like superfamily||Glycoside hydrolase, family 19||Glycoside hydrolase, family 19, catalytic||Chitin-binding, type 1, conserved site
N_R	BnaC09g48690D	1.44	7.92	-2.57	Down	0	NA	GO:0005515	--	Leucine-rich repeat domain superfamily||Leucine-rich repeat||Leucine-rich repeat-containing N-terminal, plant-type
N_R	BnaC07g31860D	5.86	0.79	2.76	Up	0	NA	GO:0008194;GO:0016740;GO:0016757;GO:0016758	K12356	UDP-glycosyltransferase family, conserved site||UDP-glucuronosyl/UDP-glucosyltransferase
N_R	BnaC09g10680D	2.26	11.25	-2.46	Down	0	NA	GO:0005623;GO:0006873;GO:0008308;GO:0016021;GO:0055085	--	Voltage-dependent anion channel||Voltage-dependent anion channel superfamily||S-type anion channel
N_R	BnaA02g32070D	0.1	1.04	-3.46	Down	0	N_R, P_R	--	K07192	Flotillin family||Band 7 domain||Band 7/SPFH domain superfamily
N_R	BnaA01g01780D	3.39	21.53	-2.76	Down	0	N_R, P_R	--	--	Rhodanese-like domain superfamily||Rhodanese-like domain
N_R	BnaA01g34030D	0.84	0	9.15	Up	0	NA	GO:0004601;GO:0005576;GO:0006979;GO:0016491;GO:0020037;GO:0042744;GO:0046872;GO:0055114;GO:0098869	K00430	Haem peroxidase superfamily||Haem peroxidase||Secretory peroxidase||Peroxidase, active site||Plant peroxidase||Peroxidases heam-ligand binding site
N_R	BnaA03g52700D	427.59	1363.34	-1.79	Down	0	N_R, P_R, K_R	GO:0005576	K13449	Venom allergen 5-like||CAP domain||CAP superfamily||Allergen V5/Tpx-1-related, conserved site||Cysteine-rich secretory protein-related
N_R	BnaC04g20690D	0.5	2.92	-2.63	Down	0	N_R, P_R	GO:0000166;GO:0005388;GO:0005524;GO:0016020;GO:0016021;GO:0070588	K01537	P-type ATPase, transmembrane domain superfamily||Cation-transporting P-type ATPase, C-terminal||HAD superfamily||Cation-transporting P-type ATPase, N-terminal||P-type ATPase, subfamily IIB||HAD-like superfamily||P-type ATPase, A domain superfamily||P-type ATPase, phosphorylation site||P-type ATPase, cytoplasmic domain N||P-type ATPase
N_R	BnaC06g00050D	0.55	2.39	-2.23	Down	0	NA	GO:0004439;GO:0005886;GO:0009651;GO:0009733;GO:0009737;GO:0009753;GO:0016787;GO:0034485;GO:0036092;GO:0043813;GO:0046856	--	Endonuclease/exonuclease/phosphatase||Inositol polyphosphate-related phosphatase||Endonuclease/exonuclease/phosphatase superfamily
N_R	BnaA04g02500D	15.7	51.4	-1.82	Down	0	N_R, P_R	GO:0004553;GO:0005975	--	Glycoside hydrolase family 17||Glycoside hydrolase superfamily
N_R	BnaA03g34700D	1.44	11.09	-3.04	Down	0	N_R, P_R	GO:0005216;GO:0006811;GO:0016020;GO:0055085	K05391	Cyclic nucleotide-binding domain||Cyclic nucleotide-binding-like||RmlC-like jelly roll fold||Ion transport domain
N_R	BnaC06g27250D	0.68	0	10.28	Up	0	N_R, P_R	GO:0000139;GO:0005794;GO:0016740;GO:0016757;GO:0045489;GO:0047262;GO:0071555	K20867	Glycosyl transferase, family 8||Nucleotide-diphospho-sugar transferases||Plant galacturonosyltransferase GAUT
N_R	BnaC06g32960D	0.21	1.65	-3.01	Down	0	N_R, P_R	--	--	Peptidase S8 propeptide/proteinase inhibitor I9||Peptidase S8 propeptide/proteinase inhibitor I9 superfamily
N_R	BnaA09g00850D	5.99	23.2	-2.07	Down	0	N_R, P_R	--	K00799	Glutathione S-transferase, C-terminal||Glutathione S-transferase, C-terminal domain superfamily||Glutathione S-transferase, C-terminal-like||Glutathione S-transferases Phi, C-terminal
N_R	BnaA07g03510D	7.61	35.46	-2.33	Down	0	N_R, P_R	GO:0008168	--	Methyltransferase, alpha-helical capping domain||S-adenosyl-L-methionine-dependent methyltransferase||SAM dependent carboxyl methyltransferase
N_R	BnaA10g24090D	11.74	43.83	-2.02	Down	0	NA	GO:0005515	--	Leucine-rich repeat-containing N-terminal, plant-type||Leucine-rich repeat||Leucine-rich repeat domain superfamily
N_R	BnaC03g73510D	0.02	0.58	-4.76	Down	0	N_R, P_R	GO:0004842;GO:0016567	--	Armadillo-like helical||Armadillo-type fold||Zinc finger, RING/FYVE/PHD-type||U box domain
N_R	BnaA03g30320D	1.39	5.87	-2.19	Down	0	NA	GO:0015297;GO:0016020;GO:0042910;GO:0055085	--	Multi antimicrobial extrusion protein
N_R	BnaAnng39520D	4.28	19.21	-2.28	Down	0	N_R, P_R	--	--	VQ motif-containing protein 8, chloroplastic||VQ||VQ motif-containing protein 8/17/18/20/21/25
N_R	BnaC08g19520D	5.92	1.75	1.62	Up	0	NA	GO:0016020;GO:0016021;GO:0022857;GO:0055085	K08176	Major facilitator superfamily||MFS transporter superfamily||Major facilitator, sugar transporter-like||Major facilitator superfamily domain
N_R	BnaA09g27140D	6.8	18.17	-1.54	Down	0	N_R, P_R	GO:0016747	--	Transferase||Chloramphenicol acetyltransferase-like domain superfamily
N_R	BnaC03g56900D	5	13.13	-1.52	Down	0	NA	GO:0004497;GO:0005506;GO:0016020;GO:0016021;GO:0016491;GO:0016705;GO:0020037;GO:0046872;GO:0055114	--	Cytochrome P450, E-class, group I||Cytochrome P450, conserved site||Cytochrome P450||Cytochrome P450 superfamily
N_R	BnaC08g25210D	14.72	44.7	-1.72	Down	0	N_R, P_R	GO:0004568;GO:0005975;GO:0006032;GO:0008061;GO:0016998	K01183	Lysozyme-like domain superfamily||Chitin-binding, type 1||Glycoside hydrolase, family 19, catalytic||Glycoside hydrolase, family 19||Endochitinase-like superfamily||Chitin-binding, type 1, conserved site
N_R	BnaA01g15890D	2.8	0.53	2.26	Up	0	NA	GO:0004605;GO:0016020;GO:0016024;GO:0016772	K00981	Phosphatidate cytidylyltransferase||Phosphatidate cytidylyltransferase, eukaryota
N_R	BnaA09g45200D	0.92	3.72	-2.12	Down	0	NA	GO:0016491;GO:0046872;GO:0055114	--	Isopenicillin N synthase-like||Oxoglutarate/iron-dependent dioxygenase||Non-haem dioxygenase N-terminal domain
N_R	BnaC02g44410D	0.84	3.05	-1.97	Down	0	N_R, P_R	GO:0004672;GO:0005515;GO:0005524;GO:0006468;GO:0016020;GO:0016021	--	Malectin-like domain||Protein kinase domain||Leucine-rich repeat||Leucine-rich repeat domain superfamily||Protein kinase-like domain superfamily||Protein kinase, ATP binding site||Serine/threonine-protein kinase, active site
N_R	BnaA03g27550D	11.42	3.48	1.59	Up	0	N_R, P_R, K_R	GO:0003824;GO:0005975;GO:0016853;GO:0030246	K01785	Aldose 1-/Glucose-6-phosphate 1-epimerase||Galactose mutarotase-like domain superfamily||Glycoside hydrolase-type carbohydrate-binding
N_R	BnaA09g39620D	108.03	26.76	1.87	Up	0	NA	GO:0016787	K18551	HAD-like superfamily||HAD hydrolase, subfamily IA||Pyrimidine 5-nucleotidase||HAD superfamily
N_R	BnaA09g55490D	1.36	5.53	-2.15	Down	0	N_R, P_R	GO:0004553;GO:0005975	K01188	Glycoside hydrolase family 1||Glycoside hydrolase superfamily||Glycosyl hydrolases family 1, N-terminal conserved site
N_R	BnaCnng19070D	1.11	5.74	-2.47	Down	0	N_R, P_R	GO:0005515	K00799	Glutathione S-transferases Phi, C-terminal||Glutathione S-transferase, C-terminal-like||Glutathione Transferase family||Thioredoxin-like superfamily||Glutathione S-transferase, C-terminal domain superfamily||Glutathione S-transferase, C-terminal||Glutathione S-transferase, N-terminal
N_R	BnaA03g42010D	5.83	19.7	-1.87	Down	0	N_R, P_R	--	--	Casparian strip membrane protein domain||Casparian strip membrane protein
N_R	BnaC05g19570D	0.29	2.69	-3.3	Down	0	NA	--	--	-
N_R	BnaC04g41120D	2.83	9.47	-1.85	Down	0	NA	GO:0005506;GO:0016705;GO:0020037;GO:0055114	K00487	Cytochrome P450, E-class, group I||Cytochrome P450, conserved site||Cytochrome P450 superfamily||Cytochrome P450
N_R	BnaC03g65530D	0	0.3	-8.68	Down	0	NA	GO:0004096;GO:0004601;GO:0006979;GO:0016491;GO:0020037;GO:0042744;GO:0046872;GO:0055114;GO:0098869	K03781	Catalase, mono-functional, haem-containing||Catalase, mono-functional, haem-containing, clades 1 and 3||Catalase active site||Catalase immune-responsive domain||Catalase core domain superfamily||Catalase haem-binding site||Catalase superfamily||Catalase core domain
N_R	BnaA08g09100D	16.44	4.12	1.87	Up	0	NA	--	--	Protein SirB1, N-terminal
N_R	BnaC08g36990D	7.22	1.46	2.17	Up	0	NA	GO:0016020;GO:0022857;GO:0055085	--	Proton-dependent oligopeptide transporter family||MFS transporter superfamily
N_R	BnaA05g12670D	3.75	12.16	-1.83	Down	0	NA	--	K08081	Short-chain dehydrogenase/reductase SDR||NAD(P)-binding domain superfamily
N_R	BnaA07g26790D	6.59	1.89	1.68	Up	0	N_R, P_R	GO:0008168	--	S-adenosyl-L-methionine-dependent methyltransferase||Methyltransferase, alpha-helical capping domain||SAM dependent carboxyl methyltransferase
N_R	BnaC05g00720D	21.76	6.21	1.68	Up	0	NA	GO:0004497;GO:0005506;GO:0016020;GO:0016021;GO:0016491;GO:0016705;GO:0020037;GO:0046872;GO:0055114	--	Cytochrome P450 superfamily||Cytochrome P450||Cytochrome P450, conserved site||Cytochrome P450, E-class, group I
N_R	BnaC07g35180D	0	0.15	-8.55	Down	0	NA	--	--	Osmotin/thaumatin-like superfamily||Thaumatin, conserved site||Thaumatin family
N_R	BnaA02g27870D	8.52	28.48	-1.85	Down	0	NA	GO:0004497;GO:0005506;GO:0016491;GO:0016705;GO:0020037;GO:0046872;GO:0055114	--	Cytochrome P450, conserved site||Cytochrome P450, E-class, group I||Cytochrome P450 superfamily||Cytochrome P450
N_R	BnaC02g45360D	25.73	5.97	1.98	Up	0	N_R, P_R	GO:0008168	--	SAM dependent carboxyl methyltransferase||Methyltransferase, alpha-helical capping domain||S-adenosyl-L-methionine-dependent methyltransferase
N_R	BnaA06g23270D	20.45	62.21	-1.72	Down	0	N_R, P_R	GO:0004601;GO:0005576;GO:0006979;GO:0016491;GO:0020037;GO:0042744;GO:0046872;GO:0055114;GO:0098869	K00430	Haem peroxidase||Haem peroxidase superfamily||Peroxidase, active site||Secretory peroxidase||Plant peroxidase||Peroxidases heam-ligand binding site
N_R	XLOC_095462	16.11	5.08	1.53	Up	0	N_R, P_R	NA	NA	NA
N_R	BnaC09g18470D	8.53	27.12	-1.78	Down	0	N_R, P_R	GO:0016491;GO:0050660;GO:0055114;GO:0071949	--	FAD-binding, type PCMH-like superfamily||FAD-binding, type PCMH, subdomain 1||FAD linked oxidase, N-terminal||FAD-binding domain, PCMH-type
N_R	BnaA08g19280D	49.57	159.93	-1.8	Down	0	N_R, P_R	--	--	-
N_R	BnaA09g19350D	0.38	0.01	5.4	Up	0	NA	GO:0016021;GO:0022857;GO:0071705	--	Ureide permease||Ureide permease, plant
N_R	BnaC05g20360D	8.16	28.5	-1.91	Down	0	N_R, P_R	GO:0016491;GO:0050660;GO:0055114;GO:0071949	--	Berberine/berberine-like||FAD-binding, type PCMH, subdomain 1||FAD-binding, type PCMH-like superfamily||FAD linked oxidase, N-terminal||FAD-binding domain, PCMH-type
N_R	BnaAnng22230D	71.22	22.61	1.53	Up	0	NA	GO:0003994;GO:0016829;GO:0047780;GO:0051536;GO:0051539	K01681	Aconitase/3-isopropylmalate dehydratase large subunit, alpha/beta/alpha, subdomain 1/3||Aconitase/Iron-responsive element-binding protein 2||Aconitase family, 4Fe-4S cluster binding site||Aconitase/3-isopropylmalate dehydratase, swivel||Aconitase A/isopropylmalate dehydratase small subunit, swivel domain||Aconitase, iron-sulfur domain||Aconitase/3-isopropylmalate dehydratase large subunit, alpha/…
N_R	BnaA04g07850D	0	0.78	-8.92	Down	0	N_R, P_R	--	--	Late embryogenesis abundant protein, LEA_2 subgroup
N_R	BnaC04g44630D	5.86	22.28	-2.05	Down	0	NA	GO:0006869	--	Non-specific lipid-transfer protein type 2||Bifunctional inhibitor/plant lipid transfer protein/seed storage helical domain||Bifunctional inhibitor/plant lipid transfer protein/seed storage helical domain superfamily
N_R	BnaC01g31230D	7.05	29.83	-2.21	Down	0	NA	GO:0006869	--	Bifunctional inhibitor/plant lipid transfer protein/seed storage helical domain superfamily||Bifunctional inhibitor/plant lipid transfer protein/seed storage helical domain||Non-specific lipid-transfer protein type 2
N_R	BnaC08g31980D	27.61	7.78	1.69	Up	0	NA	GO:0016787	K18551	Haloacid dehalogenase-like hydrolase||HAD hydrolase, subfamily IA||HAD-like superfamily||HAD superfamily||Pyrimidine 5-nucleotidase
N_R	BnaA03g24780D	2.22	8.86	-2.1	Down	0	N_R, P_R	GO:0004672;GO:0005524;GO:0006468	--	Protein kinase domain||Gnk2-homologous domain superfamily||Protein kinase-like domain superfamily||Protein kinase, ATP binding site||Serine/threonine-protein kinase, active site||Gnk2-homologous domain||Serine-threonine/tyrosine-protein kinase, catalytic domain
N_R	BnaA04g20100D	8.93	2.43	1.76	Up	0	N_R, P_R	GO:0016020;GO:0016021;GO:0022857;GO:0055085	--	MFS transporter superfamily||Nodulin-like||Major facilitator superfamily||Major facilitator superfamily domain
N_R	BnaA02g35770D	0.79	7.64	-3.35	Down	0	N_R, P_R	GO:0005515	K00799	Thioredoxin-like superfamily||Glutathione S-transferase, C-terminal-like||Glutathione S-transferase, C-terminal domain superfamily||Glutathione S-transferase, N-terminal
N_R	XLOC_066518	1.67	7.75	-2.31	Down	0	N_R, P_R	NA	NA	NA
N_R	BnaA04g21950D	1.99	7.56	-2.05	Down	0	N_R, P_R	--	--	At5g01610-like superfamily||Protein of unknown function DUF538
N_R	BnaA01g28930D	1.17	5.62	-2.36	Down	0	NA	GO:0003677;GO:0005634;GO:0006355	--	NAC domain||NAC domain superfamily
N_R	BnaC02g08770D	2.95	0.55	2.28	Up	0	N_R, P_R, K_R	GO:0005886;GO:0016020;GO:0016021;GO:0055085	--	Mechanosensitive ion channel MscS||LSM domain superfamily||Mechanosensitive ion channel MscS domain superfamily||Mechanosensitive ion channel MscS-like, plants/fungi
N_R	BnaA02g09020D	5.37	18.86	-1.95	Down	0	NA	GO:0005504;GO:0009627	--	Bifunctional inhibitor/plant lipid transfer protein/seed storage helical domain||Bifunctional inhibitor/plant lipid transfer protein/seed storage helical domain superfamily||Putative lipid-transfer protein DIR1-like
N_R	BnaA03g48770D	1.02	39.73	-5.35	Down	0	N_R, P_R	GO:0008168;GO:0008171;GO:0016740;GO:0032259;GO:0046983	K13066	O-methyltransferase domain||S-adenosyl-L-methionine-dependent methyltransferase||Winged helix-like DNA-binding domain superfamily||Plant methyltransferase dimerisation||Winged helix DNA-binding domain superfamily||O-methyltransferase COMT-type
N_R	BnaAnng38380D	12.41	39	-1.77	Down	0	N_R, P_R	GO:0030001;GO:0046872	K07213	Heavy metal-associated domain, HMA||Heavy metal-associated domain superfamily
N_R	BnaC01g00890D	8.6	2.3	1.76	Up	0	NA	GO:0004672;GO:0005524;GO:0006468	K14498	Protein kinase, ATP binding site||Serine/threonine-protein kinase, active site||Protein kinase-like domain superfamily||Protein kinase domain
N_R	BnaC03g47080D	1.41	6.37	-2.27	Down	0	N_R, P_R	--	--	Phosphatidylethanolamine-binding, conserved site||Phosphatidylethanolamine-binding protein, eukaryotic||PEBP-like superfamily||Phosphatidylethanolamine-binding protein
N_R	BnaA08g13020D	45.5	165.23	-1.97	Down	0	N_R, P_R	GO:0006541	--	Glutamine amidotransferase||Class I glutamine amidotransferase-like
N_R	BnaA08g21590D	4.6	1.27	1.73	Up	0	NA	GO:0016021;GO:0022857;GO:0055085	K08176	Major facilitator superfamily||MFS transporter superfamily||Major facilitator, sugar transporter-like||Major facilitator superfamily domain
N_R	BnaA03g18680D	3.75	10.65	-1.63	Down	0	N_R, P_R	GO:0000166;GO:0004672;GO:0004674;GO:0005524;GO:0006468	--	Serine-threonine/tyrosine-protein kinase, catalytic domain||Serine/threonine-protein kinase, active site||Protein kinase, ATP binding site||Protein kinase-like domain superfamily||Protein kinase domain
N_R	BnaC04g08690D	1.33	4.17	-1.77	Down	0	N_R, P_R	GO:0016020;GO:0016021	--	Transmembrane protein TauE-like
N_R	BnaA10g25290D	0	0.63	-8.71	Down	0	N_R, P_R	GO:0030410;GO:0030418	K05953	Nicotianamine synthase
N_R	BnaA02g33200D	8.82	38.7	-1.82	Down	0	N_R, P_R	--	--	LysM domain
N_R	BnaC01g11410D	1.94	5.47	-1.62	Down	0	NA	GO:0015267;GO:0016020;GO:0055085	K09874	Aquaporin transporter||Major intrinsic protein, conserved site||Aquaporin-like||Major intrinsic protein
N_R	BnaA05g29930D	2.6	7.46	-1.64	Down	0	NA	GO:0005515	--	Kelch repeat type 1||Kelch-type beta propeller
N_R	BnaA02g13850D	1.27	9.56	-2.99	Down	0	N_R, P_R	--	--	VQ motif-containing protein 8/17/18/20/21/25||VQ||VQ motif-containing protein 8, chloroplastic
N_R	BnaA03g56350D	0.92	5.09	-2.58	Down	0	NA	--	--	-
N_R	BnaA02g15620D	20.08	5.52	1.73	Up	0	NA	GO:0005887;GO:0008515;GO:0015770	K15378	MFS transporter superfamily||Sucrose/H+ symporter, plant
N_R	BnaCnng17470D	4.44	13.06	-1.67	Down	0	NA	GO:0015238;GO:0015297;GO:0016020;GO:0016021;GO:0042908;GO:0042910;GO:0055085	K03327	Multi antimicrobial extrusion protein
N_R	BnaC03g74050D	11.51	40.59	-1.92	Down	0	N_R, P_R, K_R	GO:0004013;GO:0006730;GO:0016787	K01251	S-adenosyl-L-homocysteine hydrolase, conserved site||NAD(P)-binding domain superfamily||Adenosylhomocysteinase-like superfamily||Adenosylhomocysteinase-like||S-adenosyl-L-homocysteine hydrolase, NAD binding domain
N_R	BnaA03g44160D	0	0.77	-9.01	Down	0	NA	GO:0005385;GO:0016020;GO:0016021;GO:0030001;GO:0046873;GO:0055085;GO:0071577	K14709	Zinc/iron permease, fungal/plant||Zinc/iron permease
N_R	BnaCnng08560D	7.06	1.35	2.27	Up	0	NA	GO:0004497;GO:0005506;GO:0016020;GO:0016021;GO:0016491;GO:0016705;GO:0020037;GO:0046872;GO:0055114	--	Cytochrome P450||Cytochrome P450 superfamily||Cytochrome P450, conserved site||Cytochrome P450, E-class, group I
N_R	BnaC02g15390D	2.28	0.26	2.98	Up	0	NA	GO:0015297;GO:0016020;GO:0042910;GO:0055085	K03327	Multi antimicrobial extrusion protein
N_R	BnaC02g36720D	1.56	0.12	3.51	Up	0	NA	GO:0005247;GO:0006811;GO:0006821;GO:0016020;GO:0016021;GO:0055085;GO:1902476	K05016	Chloride channel, voltage gated||CBS domain||Chloride channel ClC-plant||Chloride channel, core
N_R	BnaC06g29530D	1.64	11.71	-2.96	Down	0	N_R, P_R	--	--	-
N_R	BnaC05g39690D	0.18	7.35	-5.36	Down	0	N_R, P_R	GO:0016491;GO:0046872;GO:0055114	K06892	Isopenicillin N synthase-like||Non-haem dioxygenase N-terminal domain||Oxoglutarate/iron-dependent dioxygenase
N_R	BnaC03g31660D	0.34	3.79	-3.65	Down	0	N_R, P_R	GO:0015743	--	Aluminum-activated malate transporter
N_R	BnaA03g47140D	0.59	2.66	-2.27	Down	0	N_R, P_R	GO:0004784;GO:0006801;GO:0016491;GO:0019430;GO:0046872;GO:0055114	K04564	Manganese/iron superoxide dismutase, N-terminal domain superfamily||Manganese/iron superoxide dismutase, C-terminal||Manganese/iron superoxide dismutase, binding site||Manganese/iron superoxide dismutase, N-terminal||Manganese/iron superoxide dismutase, C-terminal domain superfamily||Manganese/iron superoxide dismutase
N_R	BnaA01g35000D	0.62	14.87	-4.68	Down	0	N_R, P_R	GO:0016020;GO:0016021;GO:0030001;GO:0046873;GO:0055085	K14709	Zinc/iron permease
N_R	BnaA02g27670D	6	31.98	-2.53	Down	0	N_R, P_R	GO:0010112	--	Protein NIM1-INTERACTING 2
N_R	BnaA01g35020D	0.15	13.61	-6.54	Down	0	N_R, P_R	GO:0005385;GO:0006811;GO:0016020;GO:0016021;GO:0030001;GO:0046873;GO:0055085;GO:0071577	K14709	Zinc/iron permease, fungal/plant||Zinc/iron permease
N_R	BnaC03g24720D	3.98	10.59	-1.53	Down	0	NA	GO:0004177;GO:0006508;GO:0008235;GO:0070006;GO:0070084	K01265	Winged helix DNA-binding domain superfamily||Peptidase M24, methionine aminopeptidase||Creatinase/aminopeptidase-like||Peptidase M24||Winged helix-like DNA-binding domain superfamily||Peptidase M24A, methionine aminopeptidase, subfamily 2, binding site||Peptidase M24A, methionine aminopeptidase, subfamily 2
N_R	BnaA03g31730D	16.05	4.95	1.58	Up	0	N_R, P_R	GO:0008168	K21484	S-adenosyl-L-methionine-dependent methyltransferase||Methyltransferase, alpha-helical capping domain||SAM dependent carboxyl methyltransferase
N_R	BnaA06g32400D	5.95	1.36	1.99	Up	0	N_R, P_R	GO:0005515	--	F-box-like domain superfamily||Kelch repeat type 1||Kelch-type beta propeller||F-box domain
N_R	BnaA09g15430D	24.41	65.04	-1.54	Down	0	N_R, P_R	GO:0004568;GO:0005975;GO:0006032;GO:0008061;GO:0016998	K01183	Glycoside hydrolase, family 19, catalytic||Endochitinase-like superfamily||Glycoside hydrolase, family 19||Chitin-binding, type 1||Lysozyme-like domain superfamily
N_R	BnaA03g36800D	11.22	3.23	1.67	Up	0	NA	GO:0003700;GO:0006355;GO:0042025;GO:0043565	K09419	Winged helix DNA-binding domain superfamily||Winged helix-like DNA-binding domain superfamily||Heat shock factor (HSF)-type, DNA-binding||Heat shock transcription factor family
N_R	BnaC05g01260D	1.52	5.1	-1.86	Down	0	N_R, P_R	--	--	START-like domain superfamily||Coenzyme Q-binding protein COQ10, START domain
N_R	BnaC07g51030D	2.7	14.91	-2.56	Down	0	N_R, P_R	--	--	-
N_R	BnaA03g37280D	8.66	1.96	2	Up	0	NA	GO:0003677	K09422	Homeobox-like domain superfamily||SANT/Myb domain||Myb domain
N_R	BnaA07g13290D	1.61	7.33	-2.17	Down	0	NA	--	--	Phosphatidylethanolamine-binding protein||PEBP-like superfamily||Phosphatidylethanolamine-binding protein, eukaryotic||Phosphatidylethanolamine-binding, conserved site
N_R	BnaA02g11760D	443.12	146.91	1.47	Up	0	N_R, P_R, K_R	GO:0005886;GO:0010167;GO:0015706;GO:0016020;GO:0016021;GO:0042128	--	High-affinity nitrate transporter
N_R	BnaA09g14310D	2.55	14.23	-2.6	Down	0	N_R, P_R	GO:0003676	--	RNA-binding domain superfamily
N_R	BnaC01g10570D	2.13	7.55	-1.95	Down	0	NA	GO:0003700;GO:0006355;GO:0043565	--	WRKY transcription factor, group IIc||WRKY domain||WRKY domain superfamily
N_R	BnaAnng33390D	5.54	23.95	-2.24	Down	0	N_R, P_R	--	--	-
N_R	BnaA02g08270D	0.92	4.7	-2.45	Down	0	N_R, P_R	GO:0004497;GO:0005506;GO:0016491;GO:0016705;GO:0020037;GO:0046872;GO:0055114	--	Cytochrome P450, E-class, group I||Cytochrome P450, conserved site||Cytochrome P450 superfamily||Cytochrome P450
N_R	BnaC04g31250D	0.16	1.2	-3.01	Down	0	NA	GO:0016747	--	Transferase||Chloramphenicol acetyltransferase-like domain superfamily
N_R	BnaC06g29080D	9.55	2.5	1.81	Up	0	NA	--	--	-
N_R	BnaC08g27200D	10.19	30.83	-1.71	Down	0	N_R, P_R	GO:0030001;GO:0046872	K07213	Heavy metal-associated domain superfamily||Heavy metal-associated domain, HMA
N_R	BnaC06g24690D	0.19	1.77	-3.35	Down	0	N_R, P_R	GO:0000166;GO:0005525;GO:0005622	K07937	P-loop containing nucleoside triphosphate hydrolase||Small GTP-binding protein domain||Small GTPase superfamily, ARF/SAR type
N_R	BnaC06g09230D	81.44	236.31	-1.66	Down	0	N_R, P_R	--	--	-
N_R	BnaC06g25020D	4.22	12.21	-1.66	Down	0	N_R, P_R	GO:0005515	K00799	Glutathione S-transferase, C-terminal-like||Glutathione Transferase family||Thioredoxin-like superfamily||Glutathione S-transferase, C-terminal domain superfamily||Glutathione S-transferase, N-terminal
N_R	BnaC08g07930D	9.59	3.18	1.46	Up	0	NA	GO:0003824;GO:0004356;GO:0006542;GO:0006807	K01915	Glutamine synthetase, N-terminal domain superfamily||Glutamine synthetase, beta-Grasp domain||Glutamine synthetase, N-terminal conserved site||Glutamine synthetase/guanido kinase, catalytic domain
N_R	BnaC03g35780D	3.03	0.45	2.61	Up	0	N_R, P_R	GO:0016491;GO:0050660;GO:0055114	K08232	FAD/NAD(P)-binding domain||FAD/NAD-linked reductase, dimerisation domain superfamily||FAD/NAD(P)-binding domain superfamily
N_R	BnaA09g12120D	5.31	1.06	2.18	Up	0	NA	GO:0006412;GO:0008168	--	Ribosomal protein Rsm22-like||NAD(P)-binding domain superfamily||Short-chain dehydrogenase/reductase SDR||S-adenosyl-L-methionine-dependent methyltransferase
N_R	BnaA03g26740D	0.04	0.76	-4.22	Down	0	NA	GO:0015743	--	Aluminum-activated malate transporter
N_R	BnaC09g54330D	3.76	0.62	2.48	Up	0	NA	GO:0015238;GO:0015297;GO:0016020;GO:0016021;GO:0042908;GO:0042910;GO:0055085	K03327	Multi antimicrobial extrusion protein
N_R	BnaA03g50570D	0.28	10.06	-3.87	Down	0	NA	GO:0005576	K13449	Venom allergen 5-like||CAP superfamily||Allergen V5/Tpx-1-related, conserved site||CAP domain||Cysteine-rich secretory protein-related
N_R	BnaC04g14050D	1.18	3.86	-1.83	Down	0	N_R, P_R	--	K08081	Short-chain dehydrogenase/reductase SDR||NAD(P)-binding domain superfamily
N_R	BnaCnng33670D	77.37	230.76	-1.7	Down	0	N_R, P_R	--	--	Cysteine-rich transmembrane CYSTM domain
N_R	BnaC04g07850D	51.67	16.59	1.5	Up	0	NA	GO:0016020;GO:0016021;GO:0022857	--	EamA domain||WAT1-related protein
N_R	BnaA03g17620D	0	0.33	-8.46	Down	0	NA	--	--	SGNH hydrolase superfamily||SGNH hydrolase-type esterase domain
N_R	BnaCnng68740D	0.02	0.74	-5.41	Down	0	N_R, P_R	GO:0016491;GO:0046872;GO:0055114	K06892	Isopenicillin N synthase-like||Non-haem dioxygenase N-terminal domain||Oxoglutarate/iron-dependent dioxygenase
N_R	BnaC01g11500D	0.97	4.02	-2.16	Down	0	N_R, P_R	GO:0004553;GO:0005618;GO:0005975;GO:0006073;GO:0010411;GO:0016762;GO:0042546;GO:0048046;GO:0071555	K08235	Glycoside hydrolase family 16||Xyloglucan endotransglucosylase/hydrolase||Xyloglucan endo-transglycosylase, C-terminal||Concanavalin A-like lectin/glucanase domain superfamily
N_R	BnaA05g05100D	5.43	1.41	1.92	Up	0	N_R, P_R	--	--	C2 domain||C2 domain superfamily
N_R	BnaC06g28740D	17.79	144.54	-2.78	Down	0	N_R, P_R	--	--	-
N_R	BnaC07g26560D	19.87	56.73	-1.63	Down	0	NA	--	--	Gnk2-homologous domain||Gnk2-homologous domain superfamily
N_R	BnaC05g40680D	129.67	359.81	-1.59	Down	0	NA	GO:0000272;GO:0004568;GO:0005975;GO:0006032;GO:0008061;GO:0008152;GO:0016787;GO:0016798;GO:0016998	K20547	Lysozyme-like domain superfamily||Chitin-binding, type 1||Chitin-binding, type 1, conserved site||Endochitinase-like superfamily||Glycoside hydrolase, family 19||Glycoside hydrolase, family 19, catalytic
N_R	BnaC09g12090D	6.57	1.05	2.51	Up	0	NA	GO:0006412;GO:0008168	--	S-adenosyl-L-methionine-dependent methyltransferase||Short-chain dehydrogenase/reductase SDR||NAD(P)-binding domain superfamily||Ribosomal protein Rsm22-like
N_R	BnaA03g41970D	0.83	5.29	-2.76	Down	0	NA	--	K13692	-
N_R	BnaA02g04270D	8.3	1.93	1.98	Up	0	N_R, P_R, K_R	GO:0005886;GO:0016020;GO:0016021;GO:0055085	--	Mechanosensitive ion channel MscS||LSM domain superfamily||Mechanosensitive ion channel MscS-like, plants/fungi||Mechanosensitive ion channel MscS domain superfamily
N_R	BnaA09g28900D	0.5	2.81	-2.57	Down	0	N_R, P_R	GO:0016491;GO:0050660;GO:0055114;GO:0071949	--	FAD linked oxidase, N-terminal||Berberine/berberine-like||FAD-binding, type PCMH, subdomain 1||FAD-binding, type PCMH-like superfamily||FAD-binding domain, PCMH-type
N_R	BnaA01g12980D	0.46	2.14	-2.33	Down	0	N_R, P_R	GO:0004672;GO:0005524;GO:0006468;GO:0016020;GO:0016021	--	Gnk2-homologous domain superfamily||Protein kinase domain||Serine-threonine/tyrosine-protein kinase, catalytic domain||Protein kinase-like domain superfamily||Protein kinase, ATP binding site||Gnk2-homologous domain||Serine/threonine-protein kinase, active site
N_R	BnaUnng02650D	5.74	18.52	-1.81	Down	0	N_R, P_R	GO:0005504;GO:0009627	--	Putative lipid-transfer protein DIR1-like||Bifunctional inhibitor/plant lipid transfer protein/seed storage helical domain||Bifunctional inhibitor/plant lipid transfer protein/seed storage helical domain superfamily
N_R	BnaA05g10690D	3.67	9.41	-1.48	Down	0	NA	GO:0004725;GO:0016311;GO:0016791;GO:0035335	--	Atypical dual-specificity phosphatase Siw14-like, plant and fungi||Atypical dual-specificity phosphatase Siw14-like||Protein-tyrosine phosphatase-like||Protein-tyrosine phosphatase, active site
N_R	BnaC06g39280D	319.49	1003.44	-1.77	Down	0	NA	--	--	Bulb-type lectin domain superfamily||Bulb-type lectin domain||S-locus-specific glycoprotein/EP1
N_R	BnaC01g05190D	11.6	2.58	2.03	Up	0	NA	GO:0005623;GO:0009055;GO:0015035;GO:0045454	--	Glutaredoxin||Thioredoxin-like superfamily||Glutaredoxin subgroup||Glutaredoxin-like, plant II
N_R	BnaCnng02450D	0.05	1.89	-5.25	Down	0	N_R, P_R	GO:0016020;GO:0016491;GO:0055114	K00521	Cytochrome b245, heavy chain||Riboflavin synthase-like beta-barrel||FAD-binding domain, ferredoxin reductase-type||Ferric reductase, NAD binding domain||Ferredoxin-NADP reductase (FNR), nucleotide-binding domain||FAD-binding 8||Ferric reductase transmembrane component-like domain
N_R	BnaCnng60000D	5.4	21.31	-2.09	Down	0	N_R, P_R	GO:0009916;GO:0016020;GO:0016021;GO:0016491;GO:0046872;GO:0055114;GO:0070469;GO:0102721	K17893	Alternative oxidase||Alternative oxidase superfamily
N_R	BnaC08g43380D	318.59	57.67	2.35	Up	0	N_R, P_R	GO:0016020;GO:0016021	K02575	MFS transporter superfamily
N_R	BnaC06g34250D	7.04	17.25	-1.42	Down	0	NA	GO:0004866	--	Kunitz inhibitor STI-like superfamily||Proteinase inhibitor I3, Kunitz legume
N_R	BnaA10g03460D	5.05	13.13	-1.5	Down	0	N_R, P_R	GO:0005385;GO:0006811;GO:0016020;GO:0016021;GO:0030001;GO:0046873;GO:0055085;GO:0071577	K14709	Zinc/iron permease, fungal/plant||Zinc/iron permease
N_R	BnaC06g05800D	7.49	1.74	1.99	Up	0	N_R, P_R	GO:0016491;GO:0046872;GO:0055114	--	Isopenicillin N synthase-like||Non-haem dioxygenase N-terminal domain||Oxoglutarate/iron-dependent dioxygenase
N_R	BnaA08g18660D	3.94	9.71	-1.43	Down	0	NA	GO:0003824;GO:0016831;GO:0019752;GO:0030170	K01634	Pyridoxal phosphate-dependent transferase domain 1||Pyridoxal phosphate-dependent transferase, major domain||Pyridoxal phosphate-dependent decarboxylase||Pyridoxal phosphate-dependent transferase
N_R	BnaAnng30640D	3.97	10.21	-1.49	Down	0	N_R, P_R	GO:0000166;GO:0005524;GO:0006812;GO:0016020;GO:0016021;GO:0019829;GO:0046872;GO:0098655	K01534	HAD superfamily||P-type ATPase, transmembrane domain superfamily||HAD-like superfamily||P-type ATPase, A domain superfamily||P-type ATPase, cytoplasmic domain N||P-type ATPase, phosphorylation site||P-type ATPase, subfamily IB||P-type ATPase
N_R	XLOC_011113	0.06	0.77	-3.72	Down	0	N_R, P_R	NA	NA	NA
N_R	BnaA05g09000D	0.31	0.01	5.51	Up	0	N_R, K_R	GO:0000166;GO:0003883;GO:0005524;GO:0006221;GO:0006241;GO:0006541;GO:0016874;GO:0044210	K01937	CTP synthase, N-terminal||Glutamine amidotransferase||CTP synthase GATase domain||P-loop containing nucleoside triphosphate hydrolase||CTP synthase||Class I glutamine amidotransferase-like
N_R	BnaC04g49100D	118.52	311.14	-1.52	Down	0	N_R, P_R	GO:0004568;GO:0005975;GO:0006032;GO:0008061;GO:0016998	K01183	Chitin-binding, type 1||Lysozyme-like domain superfamily||Chitin-binding, type 1, conserved site||Glycoside hydrolase, family 19, catalytic||Glycoside hydrolase, family 19||Endochitinase-like superfamily
N_R	BnaA03g57720D	2.81	10.28	-2.01	Down	0	NA	GO:0005384;GO:0016020;GO:0016021;GO:0030026;GO:0071421	--	Ccc1 family
N_R	BnaC02g12500D	11.35	29.82	-1.53	Down	0	N_R, P_R	GO:0030410;GO:0030418	K05953	Nicotianamine synthase||S-adenosyl-L-methionine-dependent methyltransferase
N_R	BnaC09g53690D	0.21	1.25	-2.7	Down	0	NA	GO:0016020;GO:0016021;GO:0016117;GO:0016705;GO:0055114	K06444	Lycopene cyclase, beta/epsilon||FAD/NAD(P)-binding domain superfamily
N_R	BnaC04g52810D	1.63	6.9	-2.19	Down	0	N_R, P_R	GO:0016020;GO:0016021	K19038	Zinc finger, RING-type||Zinc finger, RING/FYVE/PHD-type
N_R	BnaC08g02430D	299.49	102.21	1.43	Up	0	N_R, P_R	GO:0016020;GO:0016021	K02575	MFS transporter superfamily
N_R	BnaC03g50570D	7.39	22.26	-1.71	Down	0	NA	GO:0003677;GO:0005634;GO:0006355	--	NAC domain||NAC domain superfamily
N_R	BnaC02g01810D	2.8	0.49	2.38	Up	0	NA	GO:0004497;GO:0005506;GO:0016491;GO:0016705;GO:0020037;GO:0046872;GO:0055114	--	Cytochrome P450, conserved site||Cytochrome P450, E-class, group I||Cytochrome P450||Cytochrome P450 superfamily
N_R	BnaA07g28460D	12.83	49.84	-2.07	Down	0	N_R, P_R	GO:0005515	K00799	Glutathione S-transferase, C-terminal||Glutathione S-transferase, C-terminal domain superfamily||Glutathione S-transferase, N-terminal||Thioredoxin-like superfamily||Glutathione S-transferase, C-terminal-like
N_R	BnaC03g32560D	77.44	25.79	1.45	Up	0	N_R, K_R	GO:0003824;GO:0005975;GO:0016853;GO:0030246	K01785	Aldose 1-/Glucose-6-phosphate 1-epimerase||Galactose mutarotase-like domain superfamily||Glycoside hydrolase-type carbohydrate-binding
N_R	BnaA07g06270D	0.23	2.23	-3.32	Down	0	N_R, P_R	GO:0003677;GO:0006357;GO:0046983	--	Helix-loop-helix DNA-binding domain superfamily||Myc-type, basic helix-loop-helix (bHLH) domain||Achaete-scute transcription factor-related
N_R	BnaC07g09550D	0.48	1.52	-1.79	Down	0	N_R, P_R	GO:0004672;GO:0005515;GO:0005524;GO:0006468	--	Protein kinase domain||Protein kinase, ATP binding site||Protein kinase-like domain superfamily||Malectin domain||Serine/threonine-protein kinase, active site||Serine-threonine/tyrosine-protein kinase, catalytic domain||Leucine-rich repeat||Leucine-rich repeat domain superfamily
N_R	BnaC07g32580D	10.15	2.74	1.76	Up	0	NA	GO:0000398;GO:0000956;GO:0008271;GO:0008272;GO:0009507;GO:0015116;GO:0016020;GO:0016021;GO:0055085;GO:1902358	K17471	LSM domain, eukaryotic/archaea-type||SLC26A/SulP transporter domain||STAS domain superfamily||STAS domain||Sm-like protein Lsm7||LSM domain superfamily||Sulphate anion transporter, conserved site||Sulfate transporter 3.1||SLC26A/SulP transporter
N_R	BnaA05g15140D	1.28	9.61	-3.02	Down	0	N_R, P_R	--	--	-
N_R	BnaC04g56400D	0.01	0.47	-5.33	Down	0	N_R, P_R	--	K08081	Short-chain dehydrogenase/reductase SDR||NAD(P)-binding domain superfamily
N_R	BnaC09g25190D	0.63	0.03	4.26	Up	0	NA	GO:0016020;GO:0016021;GO:0022857	--	EamA domain||WAT1-related protein
N_R	BnaC08g00210D	45.17	162.86	-1.96	Down	0	N_R, P_R	GO:0004190;GO:0006508	--	Aspartic peptidase A1 family||Peptidase family A1 domain||Aspartic peptidase domain superfamily||Xylanase inhibitor I-like||Xylanase inhibitor, N-terminal||Xylanase inhibitor, C-terminal
N_R	BnaC06g32310D	0.41	1.73	-2.18	Down	0	N_R, P_R	GO:0003677;GO:0006357;GO:0046983	--	Achaete-scute transcription factor-related||Myc-type, basic helix-loop-helix (bHLH) domain||Helix-loop-helix DNA-binding domain superfamily
N_R	BnaC09g25870D	0.21	1.17	-2.61	Down	0	N_R, P_R	--	--	Short-chain dehydrogenase/reductase SDR||NAD(P)-binding domain superfamily
N_R	BnaCnng40260D	1.15	3.77	-1.84	Down	0	NA	GO:0005576;GO:0005618;GO:0009664;GO:0016020;GO:0071555	--	Expansin||Expansin, cellulose-binding-like domain||RlpA-like domain superfamily||Expansin/pollen allergen, DPBB domain||RlpA-like protein, double-psi beta-barrel domain||Expansin/Lol pI||Expansin, cellulose-binding-like domain superfamily
N_R	BnaC09g13570D	50.65	132.81	-1.51	Down	0	N_R, P_R	GO:0016491;GO:0046872;GO:0055114	K05933	Isopenicillin N synthase-like||Non-haem dioxygenase N-terminal domain||Oxoglutarate/iron-dependent dioxygenase
N_R	XLOC_076088	1.58	0.22	2.72	Up	0	N_R, P_R	NA	NA	NA
N_R	BnaA03g34110D	25.37	6.75	1.78	Up	0	NA	GO:0015267;GO:0016020;GO:0055085	K09873	Aquaporin-like||Major intrinsic protein||Aquaporin transporter||Major intrinsic protein, conserved site
N_R	BnaA02g09370D	11.75	3.38	1.68	Up	0	NA	GO:0004072;GO:0008652;GO:0009088;GO:0009089;GO:0016310	K00928	Lysine-sensitive aspartokinase catalytic domain||Aspartate kinase, conserved site||Acetylglutamate kinase-like superfamily||Aspartokinase/Bifunctional aspartokinase/homoserine dehydrogenase, catalytic domain||Aspartate kinase||Aspartate/glutamate/uridylate kinase||ACT domain
N_R	BnaA06g31640D	3.38	13.37	-2.09	Down	0	N_R, P_R	GO:0008270	--	AN1-like Zinc finger||Zinc finger, AN1-type
N_R	XLOC_110903	4.23	11.46	-1.57	Down	0	NA	NA	NA	NA
N_R	BnaC09g41340D	0.39	0.01	5.16	Up	0	NA	GO:0000166;GO:0003824;GO:0004356;GO:0005524;GO:0006542;GO:0006807;GO:0016874	K01915	Glutamine synthetase, catalytic domain||Glutamine synthetase, N-terminal domain superfamily||Glutamine synthetase, glycine-rich site||Glutamine synthetase, beta-Grasp domain||Glutamine synthetase, N-terminal conserved site||Glutamine synthetase/guanido kinase, catalytic domain
N_R	BnaCnng08320D	278.45	92.3	1.47	Up	0	NA	GO:0006508;GO:0008234	--	Papain-like cysteine endopeptidase||Cysteine peptidase, asparagine active site||Papain-like cysteine peptidase superfamily||Cysteine peptidase, histidine active site||Peptidase C1A, papain C-terminal||Cathepsin propeptide inhibitor domain (I29)
N_R	BnaA09g28400D	14.38	54.18	-2.05	Down	0	N_R, P_R	--	--	-
N_R	BnaC03g43590D	10.05	0.97	3.21	Up	0	NA	GO:0003677	K09422	SANT/Myb domain||Myb domain||Homeobox-like domain superfamily
N_R	BnaA09g51570D	4.15	0.63	2.57	Up	0	NA	GO:0004497;GO:0005506;GO:0016020;GO:0016021;GO:0016491;GO:0016705;GO:0020037;GO:0046872;GO:0055114	--	Cytochrome P450||Cytochrome P450 superfamily||Cytochrome P450, E-class, group I||Cytochrome P450, conserved site
N_R	BnaA09g00860D	3.74	15.68	-2.18	Down	0	N_R, P_R	GO:0005515	K00799	Glutathione S-transferase, N-terminal||Thioredoxin-like superfamily
N_R	BnaA09g47700D	10.07	26.48	-1.51	Down	0	N_R, P_R	GO:0003676;GO:0004519;GO:0006308;GO:0016788;GO:0090305	--	S1/P1 nuclease||Phospholipase C/P1 nuclease domain superfamily
N_R	BnaA03g41530D	0.93	0.16	2.4	Up	0	NA	GO:0008271;GO:0008272;GO:0009507;GO:0015116;GO:0016020;GO:0016021;GO:0055085;GO:1902358	K17471	STAS domain||Sulfate transporter 3.1||STAS domain superfamily||SLC26A/SulP transporter||Sulphate anion transporter, conserved site||SLC26A/SulP transporter domain
N_R	BnaC05g08470D	7.75	2.48	1.51	Up	0	NA	GO:0004180;GO:0004185;GO:0006508;GO:0008233;GO:0016787	K16297	Peptidase S10, serine carboxypeptidase||Alpha/Beta hydrolase fold||Serine carboxypeptidase, serine active site
N_R	BnaC05g44030D	2.67	6.7	-1.46	Down	0	N_R, P_R	GO:0015238;GO:0015297;GO:0016020;GO:0016021;GO:0042908;GO:0042910;GO:0055085	--	Multi antimicrobial extrusion protein
N_R	BnaC08g20250D	12.75	36.41	-1.62	Down	0	N_R, P_R	GO:0005515	--	Tetratricopeptide-like helical domain superfamily||Tetratricopeptide repeat protein 38
N_R	BnaC03g77460D	85.82	313.71	-1.98	Down	0	N_R, P_R	GO:0006541	--	Class I glutamine amidotransferase-like||Glutamine amidotransferase
N_R	BnaCnng67300D	32.23	11.28	1.38	Up	0	N_R, P_R	GO:0016491;GO:0050660;GO:0055114	--	FAD-binding, type PCMH-like superfamily||Berberine/berberine-like||FAD-binding, type PCMH, subdomain 2
N_R	XLOC_066235	8.6	29.23	-1.87	Down	0	N_R, P_R	NA	NA	NA
N_R	BnaA03g12540D	7.95	28.67	-1.96	Down	0	N_R, P_R	--	--	-
N_R	BnaA04g21090D	0	0.37	-8.27	Down	0	NA	GO:0008194;GO:0016740;GO:0016757;GO:0016758	K13496	UDP-glucuronosyl/UDP-glucosyltransferase||UDP-glycosyltransferase family, conserved site
N_R	BnaC05g14660D	46	125.45	-1.56	Down	0	N_R, P_R	GO:0005576;GO:0005618;GO:0030145;GO:0045735;GO:0046872;GO:0048046	--	Germin||RmlC-like jelly roll fold||RmlC-like cupin domain superfamily||Cupin 1
N_R	BnaC03g28220D	52.52	131.27	-1.45	Down	0	N_R, P_R	GO:0004601;GO:0006979;GO:0020037;GO:0042744;GO:0055114	K00430	Peroxidases heam-ligand binding site||Peroxidase, active site||Secretory peroxidase||Plant peroxidase||Haem peroxidase superfamily||Haem peroxidase
N_R	BnaA08g27280D	20.12	70.6	-1.92	Down	0	N_R, P_R	GO:0005515	K00799	Glutathione S-transferase, N-terminal||Glutathione S-transferase, C-terminal domain superfamily||Glutathione S-transferase, C-terminal||Thioredoxin-like superfamily||Glutathione Transferase family||Glutathione S-transferase, C-terminal-like||Glutathione S-transferases Phi, C-terminal
N_R	BnaAnng40490D	160.88	51.33	1.52	Up	0	N_R, P_R	GO:0016020;GO:0016021	K02575	MFS transporter superfamily
N_R	BnaC03g73320D	0.01	0.45	-5.36	Down	0	NA	GO:0016491;GO:0046872;GO:0055114	K06892	Isopenicillin N synthase-like||Non-haem dioxygenase N-terminal domain||Oxoglutarate/iron-dependent dioxygenase
N_R	BnaCnng25840D	207.89	710.06	-1.89	Down	0	N_R, P_R	GO:0005623;GO:0006662;GO:0015035;GO:0045454	K03671	Thioredoxin domain||Thioredoxin-like superfamily||Thioredoxin, conserved site
N_R	BnaC09g21570D	3.23	13.55	-2.19	Down	0	NA	--	--	-
N_R	BnaA03g01370D	6.49	1.82	1.69	Up	0	N_R, P_R	GO:0016020;GO:0016021	--	PGG domain
N_R	BnaA03g25470D	0	0.14	-8.18	Down	0	N_R, P_R	GO:0004672;GO:0005524;GO:0006468	--	Protein kinase domain||Gnk2-homologous domain superfamily||Protein kinase, ATP binding site||Protein kinase-like domain superfamily||Serine/threonine-protein kinase, active site||Gnk2-homologous domain
N_R	BnaA02g36790D	0.9	0.24	1.75	Up	0	N_R, P_R	GO:0015743;GO:0016020;GO:0016021	--	Aluminum-activated malate transporter
N_R	BnaA04g13980D	1.35	3.62	-1.55	Down	0	N_R, P_R	GO:0080167	--	NAD(P)-binding domain superfamily||NAD(P)-binding domain
N_R	BnaCnng21280D	0.61	2.89	-2.34	Down	0	N_R, P_R	GO:0000166;GO:0004672;GO:0004674;GO:0005524;GO:0006468;GO:0016020;GO:0016021;GO:0016301;GO:0016310;GO:0016740	--	Bulb-type lectin domain||Protein kinase-like domain superfamily||Protein kinase, ATP binding site||Serine/threonine-protein kinase, active site||S-receptor-like serine/threonine-protein kinase||Protein kinase domain||Bulb-type lectin domain superfamily
N_R	BnaA01g28840D	3.1	11.84	-2.02	Down	0	N_R, P_R	GO:0005507;GO:0005758;GO:0006825;GO:0016531	K02260	Cytochrome c oxidase copper chaperone||Cysteine alpha-hairpin motif superfamily
N_R	BnaC06g17510D	0.12	0.84	-2.87	Down	0	NA	GO:0004672;GO:0005524;GO:0006468;GO:0030246	--	Protein kinase domain||Concanavalin A-like lectin/glucanase domain superfamily||Protein kinase-like domain superfamily||Protein kinase, ATP binding site||Serine/threonine-protein kinase, active site||Legume lectin domain
N_R	BnaC04g52880D	8.53	19.92	-1.35	Down	0	N_R, P_R	GO:0003677;GO:0005634;GO:0006355	--	NAC domain superfamily||NAC domain
N_R	BnaA02g12430D	1423.33	495.15	1.4	Up	0	N_R, K_R	GO:0000166;GO:0003824;GO:0004356;GO:0005524;GO:0006542;GO:0006807;GO:0016874	K01915	Glutamine synthetase, glycine-rich site||Glutamine synthetase, catalytic domain||Glutamine synthetase, N-terminal domain superfamily||Glutamine synthetase, beta-Grasp domain||Glutamine synthetase, N-terminal conserved site||Glutamine synthetase/guanido kinase, catalytic domain
N_R	BnaA02g21970D	5.36	23.52	-2.24	Down	0	N_R, P_R	GO:0004252;GO:0006508;GO:0008233;GO:0008236;GO:0016787	--	Peptidase S8, subtilisin, Ser-active site||Peptidase S8 propeptide/proteinase inhibitor I9 superfamily||Peptidase S8/S53 domain||PA domain||Subtilisin-like protease, fibronectin type-III domain||Cucumisin-like catalytic domain||Peptidase S8 propeptide/proteinase inhibitor I9||Peptidase S8, subtilisin, His-active site||Peptidase S8, subtilisin-related||Peptidase S8/S53 domain superfamily
N_R	BnaC06g32010D	7.42	1.72	1.98	Up	0	N_R, P_R	GO:0006952	--	START-like domain superfamily||Bet v I/Major latex protein
N_R	BnaA03g44460D	4.99	1.72	1.4	Up	0	NA	GO:0000287;GO:0010333;GO:0016829	--	Terpenoid cyclases/protein prenyltransferase alpha-alpha toroid||Terpene cyclase-like 1, C-terminal domain||Isoprenoid synthase domain superfamily||Terpene synthase, N-terminal domain superfamily||Terpene synthase, N-terminal domain||Terpene synthase, metal-binding domain
N_R	BnaA10g05120D	1.92	5.39	-1.62	Down	0	N_R, P_R	GO:0046856	--	Endonuclease/exonuclease/phosphatase superfamily||Endonuclease/exonuclease/phosphatase||Inositol polyphosphate-related phosphatase
N_R	BnaA08g14220D	89.68	31.8	1.37	Up	0	NA	GO:0003994;GO:0016829;GO:0047780;GO:0051536;GO:0051539	K01681	Aconitase/3-isopropylmalate dehydratase, swivel||Aconitase/3-isopropylmalate dehydratase large subunit, alpha/beta/alpha domain||Aconitase A/isopropylmalate dehydratase small subunit, swivel domain||Aconitase, iron-sulfur domain||Aconitase/3-isopropylmalate dehydratase large subunit, alpha/beta/alpha, subdomain 1/3||Aconitase family, 4Fe-4S cluster binding site||Aconitase/Iron-responsive element-…
N_R	BnaCnng59980D	25.54	71.47	-1.61	Down	0	N_R, P_R	GO:0016020;GO:0016021	--	-
N_R	BnaA03g20690D	6.23	15.04	-1.4	Down	0	NA	GO:0004177;GO:0006508;GO:0008235;GO:0070006;GO:0070084	K01265	Peptidase M24, methionine aminopeptidase||Winged helix DNA-binding domain superfamily||Creatinase/aminopeptidase-like||Winged helix-like DNA-binding domain superfamily||Peptidase M24||Peptidase M24A, methionine aminopeptidase, subfamily 2, binding site||Peptidase M24A, methionine aminopeptidase, subfamily 2
N_R	BnaA04g28590D	0.52	3.01	-2.63	Down	0	NA	GO:0005515	K00799	Thioredoxin-like superfamily||Glutathione Transferase family||Glutathione S-transferase, C-terminal-like||Glutathione S-transferase, N-terminal||Glutathione S-transferase, C-terminal domain superfamily
N_R	BnaA01g22660D	0.15	0.9	-2.67	Down	0	N_R, P_R	GO:0000166;GO:0004672;GO:0004674;GO:0005524;GO:0006468;GO:0016020;GO:0016021;GO:0016301;GO:0016310;GO:0016740;GO:0048544	--	Bulb-type lectin domain||S-locus receptor kinase, C-terminal||Serine/threonine-protein kinase, active site||Serine-threonine/tyrosine-protein kinase, catalytic domain||PAN/Apple domain||S-receptor-like serine/threonine-protein kinase||Protein kinase, ATP binding site||Protein kinase-like domain superfamily||Protein kinase domain||Bulb-type lectin domain superfamily||S-locus glycoprotein domain
N_R	BnaA03g36420D	0	0.16	-8.6	Down	0	NA	GO:0003824;GO:0004451;GO:0019752	K01637	Isocitrate lyase/phosphorylmutase, conserved site||Pyruvate/Phosphoenolpyruvate kinase-like domain superfamily||Pyruvate kinase-like domain superfamily||Isocitrate lyase||ICL/PEPM domain
N_R	BnaA01g18640D	11.58	3.89	1.44	Up	0	N_R, P_R, K_R	GO:0004497;GO:0005506;GO:0016020;GO:0016021;GO:0016491;GO:0016705;GO:0020037;GO:0046872;GO:0055114	--	Cytochrome P450, E-class, group IV||Cytochrome P450 superfamily||Cytochrome P450||Cytochrome P450, conserved site
N_R	BnaA06g30780D	3.32	11.6	-1.92	Down	0	N_R, P_R	GO:0016747	--	Transferase||Chloramphenicol acetyltransferase-like domain superfamily
N_R	BnaA06g37150D	0.17	0	8.36	Up	0	NA	GO:0003824;GO:0004805;GO:0005992;GO:0016311;GO:0016787	K01087	Trehalose-phosphatase||HAD-like superfamily||HAD-superfamily hydrolase, subfamily IIB||HAD superfamily
N_R	BnaA02g26140D	18.73	47.83	-1.47	Down	0	N_R, P_R	GO:0003824;GO:0004351;GO:0006536;GO:0016829;GO:0016831;GO:0019752;GO:0030170	K01580	Pyridoxal phosphate-dependent transferase, major domain||Pyridoxal phosphate-dependent decarboxylase||Pyridoxal phosphate-dependent transferase||Glutamate decarboxylase
N_R	BnaC05g25790D	19.56	50.09	-1.49	Down	0	NA	GO:0006869	--	Bifunctional inhibitor/plant lipid transfer protein/seed storage helical domain||Bifunctional inhibitor/plant lipid transfer protein/seed storage helical domain superfamily||Non-specific lipid-transfer protein type 2
N_R	BnaA04g17560D	7.33	23.48	-1.79	Down	0	NA	GO:0004497;GO:0005506;GO:0016491;GO:0016705;GO:0020037;GO:0046872;GO:0055114	K00487	Cytochrome P450, conserved site||Cytochrome P450, E-class, group I||Cytochrome P450||Cytochrome P450 superfamily
N_R	BnaA04g02900D	0.19	3.31	-4.09	Down	0	N_R, P_R	GO:0003677;GO:0006357;GO:0046983	--	Achaete-scute transcription factor-related||Myc-type, basic helix-loop-helix (bHLH) domain||Helix-loop-helix DNA-binding domain superfamily
N_R	BnaC01g26290D	49.35	140.47	-1.64	Down	0	NA	GO:0005576;GO:0008083;GO:0008283	--	Phytosulfokine
N_R	BnaA02g36970D	1.22	0.19	2.51	Up	0	NA	GO:0016020;GO:0016021;GO:0022857;GO:0055085;GO:0071705	--	Ureide permease||Ureide permease, plant
N_R	BnaA07g17110D	0.08	1.42	-4.24	Down	0	N_R, P_R	GO:0003677;GO:0006357;GO:0046983	--	Achaete-scute transcription factor-related||Myc-type, basic helix-loop-helix (bHLH) domain||Helix-loop-helix DNA-binding domain superfamily
N_R	BnaC08g19680D	8.7	27.13	-1.75	Down	0	NA	GO:0008168;GO:0008171;GO:0016740;GO:0032259;GO:0046983	--	Winged helix-like DNA-binding domain superfamily||S-adenosyl-L-methionine-dependent methyltransferase||O-methyltransferase domain||O-methyltransferase COMT-type||Winged helix DNA-binding domain superfamily||Plant methyltransferase dimerisation
N_R	BnaA05g26300D	0.06	1.42	-4.48	Down	0	NA	GO:0016491;GO:0046872;GO:0055114	K06892	Oxoglutarate/iron-dependent dioxygenase||Non-haem dioxygenase N-terminal domain||Isopenicillin N synthase-like
N_R	BnaC05g49110D	0.98	3.07	-1.78	Down	0	N_R, P_R	GO:0005385;GO:0006811;GO:0016020;GO:0016021;GO:0030001;GO:0046873;GO:0055085;GO:0071577	K14709	Zinc/iron permease, fungal/plant||Zinc/iron permease
N_R	BnaC03g41590D	3.86	1.25	1.5	Up	0	N_R, P_R	GO:0005515	--	MATH/TRAF domain||TRAF-like
N_R	BnaA03g02040D	14.12	37.69	-1.54	Down	0	NA	GO:0006520;GO:0016491;GO:0016639;GO:0055114	K00261	Glutamate/phenylalanine/leucine/valine dehydrogenase, dimerisation domain||Leu/Phe/Val dehydrogenases active site||Glutamate/phenylalanine/leucine/valine dehydrogenase||Glutamate dehydrogenase||Glutamate/phenylalanine/leucine/valine dehydrogenase, C-terminal||NAD(P)-binding domain superfamily||NAD(P) binding domain of glutamate dehydrogenase
N_R	BnaA01g31240D	0.09	0.74	-3.13	Down	0	NA	GO:0005515;GO:0016020;GO:0016021	--	Leucine-rich repeat||Leucine-rich repeat domain superfamily||Leucine-rich repeat, typical subtype||Leucine-rich repeat-containing N-terminal, plant-type
N_R	BnaC01g29490D	1.74	4.92	-1.62	Down	0	N_R, P_R	GO:0004672;GO:0004674;GO:0005524;GO:0006468;GO:0048544	--	PAN/Apple domain||Serine-threonine/tyrosine-protein kinase, catalytic domain||Serine/threonine-protein kinase, active site||S-locus receptor kinase, C-terminal||Bulb-type lectin domain||S-receptor-like serine/threonine-protein kinase||Protein kinase, ATP binding site||Protein kinase-like domain superfamily||EGF-like domain||Bulb-type lectin domain superfamily||S-locus glycoprotein domain||Protein…
N_R	BnaC08g13480D	2.14	6.01	-1.61	Down	0	N_R, K_R	GO:0015743;GO:0016020;GO:0016021	--	Aluminum-activated malate transporter
N_R	BnaC07g28660D	6.76	26.33	-2.07	Down	0	N_R, P_R	GO:0016021	--	Proteolipid membrane potential modulator
N_R	BnaC04g06480D	6.76	16.96	-1.44	Down	0	NA	GO:0016021;GO:0022857;GO:0055085	K08176	MFS transporter superfamily||Major facilitator, sugar transporter-like||Major facilitator superfamily domain
N_R	BnaA10g23520D	0.23	0	7.98	Up	0	NA	GO:0016020;GO:0016021;GO:0022857	--	EamA domain||WAT1-related protein
N_R	BnaA08g24340D	5	14.98	-1.72	Down	0	NA	GO:0003677;GO:0005634	--	Myb domain||Homeobox-like domain superfamily||Myb domain, plants
N_R	BnaC04g56240D	0.48	1.94	-2.13	Down	0	NA	--	--	NAD(P)-binding domain superfamily||NAD(P)-binding domain
N_R	BnaA02g12930D	20.95	50.95	-1.51	Down	0	N_R, P_R	--	--	-
N_R	BnaA10g25070D	6.53	16.44	-1.45	Down	0	N_R, P_R	GO:0004601;GO:0006979;GO:0020037;GO:0042744;GO:0055114	K00430	Peroxidases heam-ligand binding site||Peroxidase, active site||Secretory peroxidase||Plant peroxidase||Haem peroxidase||Haem peroxidase superfamily
N_R	BnaA03g21260D	1.96	7.03	-1.94	Down	0	NA	GO:0004842;GO:0016567	--	U box domain||Zinc finger, RING/FYVE/PHD-type
N_R	BnaA01g19830D	1.34	0.32	1.95	Up	0	N_R, P_R	GO:0004672;GO:0005515;GO:0005524;GO:0006468	--	Serine-threonine/tyrosine-protein kinase, catalytic domain||Leucine-rich repeat||Leucine-rich repeat domain superfamily||Serine/threonine-protein kinase, active site||Protein kinase, ATP binding site||Protein kinase-like domain superfamily||Protein kinase domain||Malectin-like domain
N_R	XLOC_019709	0.79	3.38	-2.19	Down	0	N_R, P_R	NA	NA	NA
N_R	BnaC01g36040D	3.38	12.33	-1.97	Down	0	NA	GO:0003677;GO:0005634;GO:0006355	--	NAC domain||NAC domain superfamily
N_R	BnaA04g25660D	60.46	21.86	1.34	Up	0	NA	GO:0004108;GO:0006099;GO:0006101;GO:0016740;GO:0046912	K01647	Citrate synthase, eukaryotic-type||Citrate synthase||Citrate synthase superfamily||Citrate synthase-like, small alpha subdomain||Citrate synthase-like, large alpha subdomain||Citrate synthase active site
N_R	BnaC08g14590D	1.65	4.11	-1.46	Down	0	N_R, P_R	GO:0004672;GO:0005515;GO:0005524;GO:0006468;GO:0016020;GO:0016021	--	Protein kinase, ATP binding site||Protein kinase-like domain superfamily||Serine/threonine-protein kinase, active site||Leucine-rich repeat||Leucine-rich repeat domain superfamily||Protein kinase domain||Malectin-like domain
N_R	BnaA07g21130D	0.02	0.95	-5.68	Down	0	N_R, P_R	--	--	-
N_R	BnaC01g20310D	1.89	5.09	-1.56	Down	0	N_R, P_R	GO:0008168;GO:0008171;GO:0016740;GO:0032259;GO:0046983	K13066	O-methyltransferase COMT-type||Winged helix DNA-binding domain superfamily||Plant methyltransferase dimerisation||Winged helix-like DNA-binding domain superfamily||O-methyltransferase domain||S-adenosyl-L-methionine-dependent methyltransferase
N_R	BnaA06g25130D	22.7	56.14	-1.42	Down	0	N_R, P_R	GO:0016020;GO:0016021	--	-
N_R	BnaA02g22220D	0.88	8.74	-3.34	Down	0	NA	GO:0016020;GO:0016021	K08176	-
N_R	BnaC01g10020D	10.01	31.54	-1.76	Down	0	NA	GO:0003824;GO:0006520;GO:0008483;GO:0009058;GO:0030170	K00815	Pyridoxal phosphate-dependent transferase||Pyridoxal phosphate-dependent transferase, major domain||Aminotransferase, class I/classII||Tyrosine/nicotianamine aminotransferase||Pyridoxal phosphate-dependent transferase domain 1
N_R	BnaC07g25440D	4.15	1.05	1.85	Up	0	NA	--	K15015	Amino acid transporter, transmembrane domain
N_R	BnaC01g00800D	19.25	55.93	-1.65	Down	0	NA	GO:0005506;GO:0016705;GO:0020037;GO:0055114	K11812	Cytochrome P450, conserved site||Cytochrome P450, E-class, group I||Cytochrome P450||Cytochrome P450 superfamily
N_R	BnaC06g39250D	81.94	259.98	-1.78	Down	0	NA	--	--	Bulb-type lectin domain superfamily||Bulb-type lectin domain||PAN/Apple domain||S-locus-specific glycoprotein/EP1
N_R	BnaA01g29190D	4.24	10.59	-1.44	Down	0	NA	GO:0005886;GO:0008643;GO:0016020;GO:0016021	K15382	SWEET sugar transporter
N_R	BnaC01g41080D	0	0.37	-8.03	Down	0	N_R, P_R	GO:0016020;GO:0016021;GO:0030001;GO:0046873;GO:0055085	K14709	Zinc/iron permease
N_R	BnaC07g46740D	0.17	3.2	-4.23	Down	0	N_R, P_R	GO:0005576;GO:0008083;GO:0008283	--	Phytosulfokine
N_R	BnaC04g02100D	3.45	14.99	-2.23	Down	0	N_R, P_R	--	--	-
N_R	BnaA08g20100D	6.36	18.72	-1.67	Down	0	N_R, P_R	GO:0005515	--	Tetratricopeptide repeat protein 38||Tetratricopeptide-like helical domain superfamily
N_R	BnaA07g28470D	2.52	7.37	-1.68	Down	0	N_R, P_R	GO:0005515	K00799	Glutathione S-transferase, C-terminal-like||Thioredoxin-like superfamily||Glutathione S-transferase, C-terminal domain superfamily||Glutathione S-transferase, N-terminal
N_R	BnaA03g26660D	6.79	1.92	1.69	Up	0	N_R, K_R	GO:0016020;GO:0016021;GO:0022857	--	EamA domain||WAT1-related protein
N_R	BnaA09g52260D	45.98	16.72	1.33	Up	0	NA	GO:0016020;GO:0016021	K14207	Amino acid transporter, transmembrane domain
N_R	BnaCnng35500D	8.59	2.8	1.5	Up	0	N_R, P_R	GO:0008430	K17285	Selenium-binding protein
N_R	BnaCnng08040D	18.23	48.77	-1.53	Down	0	N_R, P_R	--	--	NmrA-like domain||NAD(P)-binding domain superfamily
N_R	BnaA02g05560D	1.66	6.47	-2.06	Down	0	N_R, P_R	GO:0006807;GO:0016810	K13035	Carbon-nitrogen hydrolase||Nitrilase/cyanide hydratase, conserved site||Carbon-nitrogen hydrolase superfamily
N_R	BnaA07g30670D	66.53	24.35	1.32	Up	0	N_R, P_R	GO:0016021;GO:0022857;GO:0055085	--	Major facilitator, sugar transporter-like||Major facilitator superfamily domain||MFS transporter superfamily
N_R	BnaA06g31160D	6	18.81	-2	Down	0	N_R, P_R	--	--	Gamma-glutamyl cyclotransferase-like superfamily||Gamma-glutamylcyclotransferase, AIG2-like||Gamma-glutamyl cyclotransferase-like
N_R	BnaA06g10230D	0.31	1.92	-2.72	Down	0	NA	GO:0000166;GO:0005524;GO:0016020;GO:0016021;GO:0016887	--	Plant PDR ABC transporter associated||AAA+ ATPase domain||P-loop containing nucleoside triphosphate hydrolase||ATP-binding cassette transporter, PDR-like subfamily G, domain 2||ABC transporter-like||ABC-transporter N-terminal domain||ABC-2 type transporter
N_R	BnaA09g45380D	0.29	1.61	-2.55	Down	0	N_R, P_R	--	--	PLAC8 motif-containing protein
N_R	BnaA09g44200D	0.02	0.32	-4.06	Down	0	N_R, P_R	GO:0004672;GO:0004674;GO:0005524;GO:0006468;GO:0016020;GO:0016021;GO:0030247	--	Wall-associated receptor kinase||Wall-associated receptor kinase, galacturonan-binding domain||Protein kinase domain||Serine/threonine-protein kinase, active site||Protein kinase-like domain superfamily
N_R	BnaC06g34130D	31.5	10.53	1.45	Up	0	N_R, P_R	GO:0016021;GO:0022857;GO:0055085	--	MFS transporter superfamily||Major facilitator, sugar transporter-like||Major facilitator superfamily domain
N_R	BnaC07g48940D	10.43	3.42	1.48	Up	0	N_R, P_R	GO:0005515	--	F-box-like domain superfamily||Kelch-type beta propeller||Kelch repeat type 1||F-box domain
N_R	BnaC04g30740D	0.84	5.28	-2.74	Down	0	N_R, P_R	--	--	Osmotin/thaumatin-like superfamily||Thaumatin family||Thaumatin, conserved site
N_R	BnaC06g13030D	139.85	328.45	-1.35	Down	0	N_R, P_R, K_R	GO:0005576;GO:0005618;GO:0030145;GO:0045735;GO:0046872;GO:0048046	--	Germin||RmlC-like cupin domain superfamily||RmlC-like jelly roll fold||Cupin 1||Germin, manganese binding site
N_R	BnaC03g15300D	0.23	0.03	2.71	Up	0	N_R, K_R	GO:0000166;GO:0016020;GO:0016021	--	Cation-transporting P-type ATPase, N-terminal||HAD-like superfamily||P-type ATPase, transmembrane domain superfamily||HAD superfamily||Cation-transporting P-type ATPase, C-terminal||P-type ATPase, cytoplasmic domain N||P-type ATPase||P-type ATPase, A domain superfamily
N_R	BnaA03g23600D	3.03	0.44	2.65	Up	0	NA	GO:0003824;GO:0009058;GO:0030170	K01762	Pyridoxal phosphate-dependent transferase||Aminotransferases, class-I, pyridoxal-phosphate-binding site||Pyridoxal phosphate-dependent transferase, major domain||Aminotransferase, class I/classII||Pyridoxal phosphate-dependent transferase domain 1
N_R	BnaC06g19550D	0.84	2.79	-1.86	Down	0	N_R, K_R	GO:0016020;GO:0030001;GO:0046873	--	NRAMP family
N_R	BnaCnng16170D	26.05	85.83	-1.84	Down	0	N_R, P_R	GO:0016020;GO:0016021	--	-
N_R	BnaA07g07500D	0.15	0.75	-2.4	Down	0	N_R, P_R	GO:0005515;GO:0006457;GO:0016272;GO:0051082	--	F-box domain||F-box associated interaction domain||Prefoldin||Prefoldin beta-like||F-box-like domain superfamily||F-box associated domain, type 3
N_R	BnaCnng63370D	0.98	4.56	-2.32	Down	0	N_R, P_R	GO:0016788	--	SGNH hydrolase superfamily||GDSL lipase/esterase
N_R	BnaA07g37340D	148.11	535.01	-1.76	Down	0	N_R, P_R, K_R	GO:0005199;GO:0009664	--	Extensin domain
N_R	BnaC02g35160D	0.5	2.7	-2.51	Down	0	NA	GO:0008146;GO:0016740	--	Sulfotransferase domain||P-loop containing nucleoside triphosphate hydrolase
N_R	BnaA03g17960D	1.14	4.3	-2.04	Down	0	NA	--	--	LURP-one-related superfamily||LURP-one-related||Tubby-like, C-terminal
N_R	BnaA07g07700D	1.37	6.19	-2.31	Down	0	N_R, P_R	--	--	-
N_R	BnaC04g24490D	0.12	0.57	-2.29	Down	0	N_R, P_R	GO:0004553;GO:0005975;GO:0008152;GO:0016787;GO:0016798	--	Glycoside hydrolase family 17||Glycoside hydrolase superfamily
N_R	BnaC06g14750D	4.92	11.8	-1.39	Down	0	N_R, P_R	--	--	ABC-transporter N-terminal domain
N_R	BnaA10g24080D	3.43	12.18	-1.94	Down	0	NA	GO:0005515	--	Leucine-rich repeat||Leucine-rich repeat domain superfamily||Leucine-rich repeat-containing N-terminal, plant-type
N_R	BnaA07g23890D	4.1	0.47	3.03	Up	0	NA	GO:0016020;GO:0016021;GO:0022857	--	WAT1-related protein||EamA domain
N_R	BnaA05g07600D	0.24	2.33	-3.32	Down	0	NA	GO:0016758	K13496	UDP-glucuronosyl/UDP-glucosyltransferase||UDP-glycosyltransferase family, conserved site
N_R	BnaC03g59440D	1.98	4.51	-1.31	Down	0	NA	GO:0004672;GO:0005515;GO:0005524;GO:0006468;GO:0016020;GO:0016021	--	Malectin domain||Serine/threonine-protein kinase, active site||Serine-threonine/tyrosine-protein kinase, catalytic domain||Leucine-rich repeat||Leucine-rich repeat domain superfamily||Protein kinase domain||Protein kinase-like domain superfamily||Protein kinase, ATP binding site
N_R	BnaC03g64560D	0.43	2.1	-2.36	Down	0	N_R, P_R	--	--	PEBP-like superfamily||Phosphatidylethanolamine-binding protein||Phosphatidylethanolamine-binding protein, eukaryotic||Phosphatidylethanolamine-binding, conserved site
N_R	BnaA01g00920D	2.1	6.79	-1.81	Down	0	NA	GO:0003677	--	SANT/Myb domain||Myb domain||Homeobox-like domain superfamily||Myb domain, plants
N_R	BnaC01g05000D	0	0.24	-7.94	Down	0	NA	GO:0005515	--	Tetratricopeptide-like helical domain superfamily||Pentatricopeptide repeat
N_R	BnaC04g56480D	7.33	18.57	-1.47	Down	0	N_R, P_R	--	--	-
N_R	BnaC03g50910D	2.79	0.49	2.38	Up	0	N_R, P_R	GO:0005506;GO:0016705;GO:0020037;GO:0055114	K20665	Cytochrome P450, E-class, group I||Cytochrome P450||Cytochrome P450 superfamily
N_R	BnaC03g09210D	10.36	29.64	-1.58	Down	0	N_R, P_R	--	--	Domain of unknown function DUF3444
N_R	BnaC07g23070D	17.5	79.05	-2.3	Down	0	N_R, P_R	GO:0010112	--	Protein NIM1-INTERACTING 2
N_R	BnaC05g26170D	1.38	7.74	-2.59	Down	0	NA	--	--	-
N_R	BnaA04g02580D	2.6	10.66	-2.15	Down	0	N_R, P_R	--	--	-
N_R	BnaC04g46120D	2.09	0.37	2.37	Up	0	NA	--	K15015	Amino acid transporter, transmembrane domain
N_R	BnaC02g20830D	59.36	22.77	1.25	Up	0	NA	GO:0005887;GO:0008515;GO:0015770;GO:0016020;GO:0016021;GO:0022857;GO:0055085	K15378	Sucrose/H+ symporter, plant||MFS transporter superfamily
N_R	BnaAnng00480D	8.09	18.34	-1.31	Down	0	N_R, P_R	GO:0005515	K00799	Glutathione S-transferase, C-terminal domain superfamily||Glutathione S-transferase, N-terminal||Thioredoxin-like superfamily||Glutathione Transferase family||Glutathione S-transferase, C-terminal-like
N_R	BnaA01g34560D	12.1	3.57	1.62	Up	0	N_R, P_R	GO:0004672;GO:0005524;GO:0006468	K14498	Protein kinase domain||Protein kinase-like domain superfamily
N_R	BnaC06g21090D	1.59	5.97	-2.05	Down	0	N_R, P_R	--	--	Knottin, scorpion toxin-like superfamily
N_R	BnaA01g03820D	5.07	12.05	-1.32	Down	0	N_R, P_R	--	--	-
N_R	BnaA01g29240D	0.16	1.26	-3.02	Down	0	NA	GO:0004497;GO:0005506;GO:0016020;GO:0016021;GO:0016491;GO:0016705;GO:0020037;GO:0046872;GO:0055114	--	Cytochrome P450, conserved site||Cytochrome P450, E-class, group I||Cytochrome P450||Cytochrome P450 superfamily
N_R	BnaC05g00830D	3.55	0.77	2.07	Up	0	NA	GO:0016020;GO:0016021;GO:0022857;GO:0055085	--	EamA domain||WAT1-related protein
N_R	BnaA09g19580D	4.66	10.76	-1.34	Down	0	N_R, P_R	GO:0003677	--	Homeobox-like domain superfamily||Myb domain, plants||Myb domain
N_R	BnaC08g19690D	43.68	121.05	-1.58	Down	0	N_R, P_R	GO:0008168;GO:0008171;GO:0016740;GO:0032259;GO:0046983	--	Winged helix-like DNA-binding domain superfamily||O-methyltransferase domain||S-adenosyl-L-methionine-dependent methyltransferase||O-methyltransferase COMT-type||Winged helix DNA-binding domain superfamily||Plant methyltransferase dimerisation
N_R	BnaA09g20900D	0.72	5.16	-2.99	Down	0	NA	--	--	Hydrophobic seed protein domain||Bifunctional inhibitor/plant lipid transfer protein/seed storage helical domain superfamily||Bifunctional inhibitor/plant lipid transfer protein/seed storage helical domain
N_R	BnaC06g28000D	0.52	3.85	-3	Down	0	NA	GO:0003677	--	Homeobox-like domain superfamily||ZF-HD homeobox protein, Cys/His-rich dimerisation domain||Homeodomain, ZF-HD class
N_R	XLOC_112857	0.57	4.72	-3.11	Down	0	N_R, P_R, K_R	NA	NA	NA
N_R	BnaC04g18340D	4.69	10.6	-1.3	Down	0	N_R, P_R	GO:0000105;GO:0000287;GO:0003879;GO:0005737	K00765	ATP phosphoribosyltransferase HisG||ATP phosphoribosyltransferase, catalytic domain||Nitrogen regulatory PII-like, alpha/beta||Histidine biosynthesis HisG, C-terminal||ATP phosphoribosyltransferase, conserved site||Nitrogen regulatory protein PII/ATP phosphoribosyltransferase, C-terminal
N_R	BnaA03g44280D	8.3	21.92	-1.52	Down	0	NA	GO:0004364;GO:0005515	--	Glutathione S-transferase, C-terminal domain superfamily||Glutathione S-transferase, N-terminal||Glutathione S-transferase Omega/GSH||Glutathione S-transferase, C-terminal-like||Glutathione Transferase family||Thioredoxin-like superfamily
N_R	BnaA06g06810D	17.9	5.28	1.62	Up	0	NA	GO:0004185;GO:0006508	K16297	Peptidase S10, serine carboxypeptidase||Serine carboxypeptidase, serine active site||Alpha/Beta hydrolase fold
N_R	BnaC04g04200D	0.44	2.05	-2.31	Down	0	NA	GO:0003824;GO:0008840;GO:0009089;GO:0016829	K01714	4-hydroxy-tetrahydrodipicolinate synthase, DapA||DapA-like||Schiff base-forming aldolase, active site||Aldolase-type TIM barrel||Schiff base-forming aldolase, conserved site
N_R	BnaC02g21010D	6.39	29.28	-2.32	Down	0	NA	GO:0004867	--	Proteinase inhibitor I20
N_R	BnaC07g07790D	1.06	3.2	-1.72	Down	0	NA	GO:0004013	K01251	NAD(P)-binding domain superfamily||S-adenosyl-L-homocysteine hydrolase, conserved site||S-adenosyl-L-homocysteine hydrolase, NAD binding domain||Adenosylhomocysteinase-like||Adenosylhomocysteinase-like superfamily
N_R	BnaC05g16460D	4.78	12.76	-1.53	Down	0	N_R, P_R	GO:0004672;GO:0005509;GO:0005524;GO:0006468;GO:0030247	--	EGF-like domain||Protein kinase-like domain superfamily||EGF-like calcium-binding domain||Protein kinase domain||Serine-threonine/tyrosine-protein kinase, catalytic domain||Serine/threonine-protein kinase, active site||EGF-like calcium-binding, conserved site||EGF-type aspartate/asparagine hydroxylation site||Wall-associated receptor kinase, galacturonan-binding domain
N_R	BnaA04g04830D	7.67	17.31	-1.3	Down	0	N_R, P_R	GO:0003824;GO:0005737;GO:0006559;GO:0009800;GO:0016841;GO:0045548	K10775	Fumarase/histidase, N-terminal||L-Aspartase-like||Phenylalanine ammonia-lyase||Phenylalanine/histidine ammonia-lyases, active site||Aromatic amino acid lyase
N_R	BnaA05g02820D	1.52	6.03	-2.09	Down	0	N_R, P_R	--	K19038	Zinc finger, RING-type||Zinc finger, RING/FYVE/PHD-type
N_R	BnaA03g36520D	0.2	1.44	-2.92	Down	0	NA	--	--	VQ motif-containing protein 15/22||VQ motif-containing protein 22
N_R	XLOC_111062	1.86	0.33	2.37	Up	0	NA	NA	NA	NA
N_R	BnaC04g50280D	33.68	12.68	1.28	Up	0	NA	GO:0004497;GO:0005506;GO:0016020;GO:0016021;GO:0016491;GO:0016705;GO:0020037;GO:0046872;GO:0055114	K20556	Cytochrome P450||Cytochrome P450 superfamily||Cytochrome P450, E-class, group I||Cytochrome P450, conserved site
N_R	BnaC06g42140D	9.08	33.71	-1.94	Down	0	N_R, P_R	--	--	-
N_R	BnaC02g13020D	6.04	20.59	-1.89	Down	0	NA	GO:0005504;GO:0009627	--	Bifunctional inhibitor/plant lipid transfer protein/seed storage helical domain||Bifunctional inhibitor/plant lipid transfer protein/seed storage helical domain superfamily||Putative lipid-transfer protein DIR1-like
N_R	BnaA09g24840D	7.6	19.09	-1.46	Down	0	NA	GO:0003677;GO:0003700;GO:0005634;GO:0006355;GO:0043565	--	WRKY domain superfamily||WRKY domain
N_R	BnaA05g37350D	2.21	0.43	2.24	Up	0	N_R, P_R	GO:0004553;GO:0005975;GO:0008152;GO:0016787;GO:0016798	--	X8 domain||Glycoside hydrolase superfamily||Glycoside hydrolase family 17
N_R	BnaCnng31720D	0.43	1.98	-2.29	Down	0	N_R, P_R	GO:0006812;GO:0008324;GO:0016020;GO:0016021;GO:0055085;GO:0098655	--	Cation efflux protein, cytoplasmic domain||Cation efflux transmembrane domain superfamily||Cation efflux protein, cytoplasmic domain superfamily||Cation efflux protein
N_R	BnaC01g02040D	2.6	8.62	-1.85	Down	0	NA	GO:0051560	K20858	MCU family||Calcium uniporter protein, C-terminal
N_R	BnaC07g41170D	0.32	0	8.02	Up	0	N_R, P_R	GO:0008080	--	GNAT domain||Acyl-CoA N-acyltransferase
N_R	BnaA01g28680D	9.41	27.84	-1.68	Down	0	N_R, P_R	GO:0016020;GO:0016021	--	-
N_R	BnaA09g25300D	12.55	28.89	-1.33	Down	0	NA	GO:0005385;GO:0016020;GO:0016021;GO:0030001;GO:0046873;GO:0055085;GO:0071577	K14709	Zinc/iron permease, fungal/plant||Zinc/iron permease
N_R	BnaC08g13660D	56.51	130.39	-1.33	Down	0	NA	GO:0005576;GO:0005618;GO:0030145;GO:0045735;GO:0046872;GO:0048046	--	Germin||RmlC-like cupin domain superfamily||RmlC-like jelly roll fold||Cupin 1||Germin, manganese binding site
N_R	BnaA01g12650D	0.98	2.8	-1.63	Down	0	N_R, P_R	GO:0004672;GO:0005524;GO:0006468;GO:0016020;GO:0016021	--	Protein kinase, ATP binding site||Gnk2-homologous domain||Protein kinase-like domain superfamily||Serine/threonine-protein kinase, active site||Serine-threonine/tyrosine-protein kinase, catalytic domain||Protein kinase domain||Gnk2-homologous domain superfamily
N_R	BnaC05g06490D	30.08	10.19	1.44	Up	0	NA	GO:0016020;GO:0016021;GO:0022857;GO:0055085	--	Major facilitator superfamily domain||Sugar/inositol transporter||Major facilitator, sugar transporter-like||MFS transporter superfamily||Sugar transporter, conserved site
N_R	BnaA10g20210D	2.89	9.13	-1.77	Down	0	NA	GO:0003700;GO:0006355;GO:0043565	--	WRKY domain||WRKY domain superfamily
N_R	BnaA06g31140D	1.64	0.35	2.09	Up	0	NA	--	K15015	Amino acid transporter, transmembrane domain
N_R	BnaC08g37580D	2.47	5.84	-1.36	Down	0	NA	GO:0015297;GO:0016020;GO:0042910;GO:0055085	K03327	Multi antimicrobial extrusion protein
N_R	BnaC01g38180D	0.75	3.48	-2.32	Down	0	N_R, P_R	GO:0003677;GO:0005634;GO:0006355	--	NAC domain superfamily||NAC domain
N_R	BnaC09g16480D	19.97	65.43	-1.84	Down	0	N_R, P_R	--	--	-
N_R	BnaC06g37790D	102.07	39.63	1.24	Up	0	NA	--	--	ACT domain||ACT domain-containing protein ACR1-12
N_R	BnaCnng19080D	11.05	0	13.82	Up	0	NA	GO:0004930;GO:0005525;GO:0005829;GO:0007186;GO:0009707;GO:0043024;GO:0045037;GO:0051087;GO:0061927	--	P-loop containing nucleoside triphosphate hydrolase||AIG1-type guanine nucleotide-binding (G) domain||Translocase of chloroplast 159/132, membrane anchor domain
N_R	BnaA05g25420D	2.77	0.49	2.35	Up	0	N_R, P_R	--	--	Scarecrow-like protein 29/nodulation signalling pathway 1||Transcription factor GRAS
N_R	BnaC08g41650D	0.48	3.52	-2.95	Down	0	NA	GO:0016020;GO:0016021	--	Stigma-specific protein Stig1
N_R	BnaC03g24270D	2.18	6.23	-1.63	Down	0	N_R, P_R	GO:0004568;GO:0005975;GO:0006032;GO:0008061;GO:0016998	K01183	Endochitinase-like superfamily||Glycoside hydrolase, family 19||Glycoside hydrolase, family 19, catalytic||Chitin-binding, type 1, conserved site||Lysozyme-like domain superfamily||Chitin-binding, type 1
N_R	BnaC09g26880D	20.21	65.85	-1.83	Down	0	N_R, P_R	--	--	-
N_R	BnaA05g01920D	20.97	7.12	1.41	Up	0	NA	GO:0016020;GO:0016021;GO:0022857	--	WAT1-related protein||EamA domain
N_R	BnaA02g34000D	2.1	5.23	-1.44	Down	0	N_R, P_R	GO:0006790;GO:0008441;GO:0046854;GO:0046855	K15422	Inositol monophosphatase-like||3(2),5 -bisphosphate nucleotidase HAL2||Inositol monophosphatase, metal-binding site
N_R	BnaA03g53700D	1.1	3.25	-1.67	Down	0	NA	--	K08233	Alpha/Beta hydrolase fold||Alpha/beta hydrolase fold-1
N_R	BnaA10g15190D	3.08	8.96	-1.66	Down	0	N_R, P_R	GO:0009055	--	Cupredoxin||Blue (type 1) copper protein, binding site||Phytocyanin domain||Phytocyanin
N_R	BnaC07g38410D	17.99	44.8	-1.44	Down	0	NA	--	--	Dirigent protein
N_R	BnaC02g05770D	0.07	1.27	-4.29	Down	0	N_R, P_R	GO:0008863;GO:0016616;GO:0051287;GO:0055114	K00122	D-isomer specific 2-hydroxyacid dehydrogenase, catalytic domain||D-isomer specific 2-hydroxyacid dehydrogenase, NAD-binding domain conserved site||D-isomer specific 2-hydroxyacid dehydrogenase, NAD-binding domain||NAD(P)-binding domain superfamily||NAD-dependent formate dehydrogenase||D-isomer specific 2-hydroxyacid dehydrogenase, NAD-binding domain conserved site 1
N_R	BnaA05g34160D	4.38	1.22	1.71	Up	0	N_R, K_R	GO:0008194;GO:0016740;GO:0016758	--	UDP-glucuronosyl/UDP-glucosyltransferase
N_R	BnaA09g17640D	2.44	0.83	1.43	Up	0	NA	GO:0000287;GO:0010333;GO:0016829	--	Terpene synthase, metal-binding domain||Terpene synthase, N-terminal domain||Terpene synthase, N-terminal domain superfamily||Isoprenoid synthase domain superfamily||Terpenoid cyclases/protein prenyltransferase alpha-alpha toroid
N_R	BnaUnng00820D	21.12	69.18	-1.84	Down	0	N_R, P_R	--	--	-
N_R	XLOC_072248	7.15	2.49	1.4	Up	0	NA	NA	NA	NA
N_R	BnaC03g12120D	5.62	1.39	1.88	Up	0	N_R, P_R, K_R	--	--	-
N_R	BnaC02g11750D	2.79	9.31	-1.84	Down	0	N_R, P_R	GO:0004497;GO:0005506;GO:0016491;GO:0016705;GO:0020037;GO:0046872;GO:0055114	--	Cytochrome P450, conserved site||Cytochrome P450, E-class, group I||Cytochrome P450||Cytochrome P450 superfamily
N_R	BnaA10g15470D	2.54	0.59	1.97	Up	0	NA	GO:0015297;GO:0016020;GO:0042910;GO:0055085	K03327	Multi antimicrobial extrusion protein
N_R	BnaAnng11140D	7.22	19.45	-1.56	Down	0	NA	GO:0006869	--	Bifunctional inhibitor/plant lipid transfer protein/seed storage helical domain superfamily||Bifunctional inhibitor/plant lipid transfer protein/seed storage helical domain||Non-specific lipid-transfer protein type 2
N_R	BnaCnng27870D	0	0.62	-7.76	Down	0	NA	--	--	-
N_R	BnaC07g37810D	0.05	0.7	-3.69	Down	0	NA	GO:0015297;GO:0016020;GO:0042910;GO:0055085	K03327	Multi antimicrobial extrusion protein
N_R	BnaA02g22210D	0.39	4.87	-3.69	Down	0	NA	GO:0016020;GO:0016021;GO:0022857;GO:0055085	K08176	MFS transporter superfamily||Major facilitator, sugar transporter-like||Major facilitator superfamily domain
N_R	BnaC07g38110D	0.43	1.7	-2.1	Down	0	N_R, P_R	GO:0004672;GO:0005524;GO:0006468	--	Gnk2-homologous domain superfamily||Protein kinase domain||Serine-threonine/tyrosine-protein kinase, catalytic domain||Protein kinase-like domain superfamily||Protein kinase, ATP binding site||Gnk2-homologous domain||Serine/threonine-protein kinase, active site
N_R	BnaCnng47140D	1.22	0.22	2.33	Up	0	NA	GO:0003677;GO:0005634	--	Homeobox-like domain superfamily||Myb domain, plants||SANT/Myb domain||Myb domain
N_R	BnaA06g06690D	0.53	2.82	-2.49	Down	0	N_R, P_R	GO:0016020	--	Glycosyl transferase, family 14
N_R	BnaC01g21280D	8.71	20.61	-1.36	Down	0	N_R, P_R	GO:0005576;GO:0019953	--	Expansin/Lol pI||Expansin, cellulose-binding-like domain superfamily||RlpA-like domain superfamily||Expansin/pollen allergen, DPBB domain||Expansin, cellulose-binding-like domain||Major pollen allergen Lol pI||RlpA-like protein, double-psi beta-barrel domain
N_R	BnaA03g43870D	0.8	2.77	-1.9	Down	0	N_R, P_R	GO:0004553;GO:0005618;GO:0005975;GO:0006073;GO:0010411;GO:0016762;GO:0042546;GO:0048046;GO:0071555	K08235	Xyloglucan endo-transglycosylase, C-terminal||Xyloglucan endotransglucosylase/hydrolase||Concanavalin A-like lectin/glucanase domain superfamily||Glycoside hydrolase family 16
N_R	BnaA01g00410D	30.71	66.32	-1.23	Down	0	NA	GO:0004601;GO:0006979;GO:0020037;GO:0042744;GO:0055114	K00430	Haem peroxidase superfamily||Haem peroxidase||Peroxidases heam-ligand binding site||Plant peroxidase||Secretory peroxidase
N_R	BnaC08g42250D	4.9	10.54	-1.23	Down	0	N_R, P_R	GO:0005385;GO:0006811;GO:0016020;GO:0016021;GO:0030001;GO:0046873;GO:0055085;GO:0071577	K14709	Zinc/iron permease||Zinc/iron permease, fungal/plant
N_R	BnaCnng19890D	9.81	25.45	-1.5	Down	0	N_R, P_R	GO:0005576;GO:0005618;GO:0030145;GO:0045735;GO:0046872;GO:0048046	--	Germin||Germin, manganese binding site||Cupin 1||RmlC-like cupin domain superfamily||RmlC-like jelly roll fold
N_R	BnaC07g23630D	4.9	12.27	-1.45	Down	0	N_R, P_R	GO:0015267;GO:0016020;GO:0055085	K09873	Major intrinsic protein, conserved site||Aquaporin transporter||Aquaporin-like||Major intrinsic protein
N_R	BnaC03g68480D	0.53	1.81	-1.88	Down	0	N_R, P_R	GO:0005515	--	Leucine-rich repeat, typical subtype||Leucine-rich repeat||Leucine-rich repeat domain superfamily
N_R	BnaC08g04710D	1.55	8.11	-2.5	Down	0	N_R, P_R	--	--	-
N_R	BnaC04g46430D	14.08	39.09	-1.6	Down	0	NA	--	--	Casparian strip membrane protein domain
N_R	BnaA07g15180D	13.19	29.28	-1.27	Down	0	NA	GO:0005247;GO:0006821;GO:0016020;GO:0055085	K05016	CBS domain||Chloride channel ClC-plant||Chloride channel, voltage gated||Chloride channel, core
N_R	BnaC02g21840D	0.02	0.89	-5.02	Down	0	N_R, P_R	--	--	-
N_R	BnaCnng67820D	0.73	0.07	3.21	Up	0	NA	GO:0008271;GO:0008272;GO:0009507;GO:0015116;GO:0016020;GO:0016021;GO:0055085;GO:1902358	K17471	SLC26A/SulP transporter||Sulfate transporter 3.1||SLC26A/SulP transporter domain||Sulphate anion transporter, conserved site
N_R	BnaC07g03670D	4.2	10.04	-1.38	Down	0	NA	GO:0004601;GO:0005576;GO:0006979;GO:0016491;GO:0020037;GO:0042744;GO:0046872;GO:0055114;GO:0098869	K00430	Peroxidases heam-ligand binding site||Plant peroxidase||Secretory peroxidase||Peroxidase, active site||Haem peroxidase superfamily||Haem peroxidase
N_R	BnaC06g39720D	79.44	30.73	1.25	Up	0	NA	--	--	-
N_R	BnaC02g14840D	0	0.08	-8.27	Down	0	NA	--	--	-
N_R	BnaA03g50560D	32.92	116.81	-2.04	Down	0	N_R, K_R	GO:0005576	K13449	Venom allergen 5-like||Cysteine-rich secretory protein-related||CAP superfamily||CAP domain||Allergen V5/Tpx-1-related, conserved site
N_R	BnaC04g40550D	5.39	14.36	-1.53	Down	0	NA	GO:0005515	K00799	Thioredoxin-like superfamily||Glutathione S-transferase, C-terminal-like||Glutathione S-transferase, N-terminal||Glutathione S-transferase, C-terminal domain superfamily
N_R	BnaA04g21850D	9.65	3.1	1.5	Up	0	NA	GO:0005773;GO:0005774;GO:0006811;GO:0006812;GO:0006816;GO:0008324;GO:0015297;GO:0015369;GO:0016020;GO:0016021;GO:0055085;GO:0070588	K07300	Calcium/proton exchanger CAX||Sodium/calcium exchanger membrane region||Calcium/proton exchanger
N_R	BnaA02g17670D	31.39	75.78	-1.4	Down	0	NA	GO:0003824;GO:0010181;GO:0016491;GO:0055114	K05894	Aldolase-type TIM barrel||NADH:flavin oxidoreductase/NADH oxidase, N-terminal
N_R	BnaA08g26300D	16.3	37.76	-1.34	Down	0	NA	GO:0005576;GO:0005618;GO:0030145;GO:0045735;GO:0046872;GO:0048046	--	Germin, manganese binding site||Cupin 1||RmlC-like cupin domain superfamily||RmlC-like jelly roll fold||Germin
N_R	BnaA01g14690D	0.94	2.78	-1.68	Down	0	NA	GO:0016491;GO:0055114	--	Non-haem dioxygenase N-terminal domain||Oxoglutarate/iron-dependent dioxygenase||Isopenicillin N synthase-like
N_R	BnaCnng23850D	937.56	365.77	1.24	Up	0	N_R, K_R	GO:0000166;GO:0003824;GO:0004356;GO:0005524;GO:0006542;GO:0006807;GO:0016874	K01915	Glutamine synthetase, catalytic domain||Glutamine synthetase, N-terminal domain superfamily||Glutamine synthetase, glycine-rich site||Glutamine synthetase, beta-Grasp domain||Glutamine synthetase, N-terminal conserved site||Glutamine synthetase/guanido kinase, catalytic domain
N_R	BnaC07g39390D	2.01	0.34	2.41	Up	0	NA	--	--	QWRF family
N_R	BnaC07g05360D	10.19	0	12.23	Up	0	N_R, P_R	GO:0009055;GO:0009507;GO:0009536;GO:0015979;GO:0016020;GO:0016021;GO:0016491;GO:0022904;GO:0042651;GO:0045158;GO:0046872;GO:0055114	K02635	Cytochrome b/b6, N-terminal||Cytochrome b/b6-like domain superfamily||Di-haem cytochrome, transmembrane||Cytochrome b6, PetB
N_R	BnaA01g33800D	5.13	16.28	-1.78	Down	0	NA	GO:0016491;GO:0055114	K00059	Short-chain dehydrogenase/reductase, conserved site||Short-chain dehydrogenase/reductase SDR||NAD(P)-binding domain superfamily
N_R	BnaC02g04650D	6.79	21.45	-1.77	Down	0	N_R, P_R	--	K14487	GH3 family
N_R	BnaC03g19840D	2.22	8.1	-1.97	Down	0	N_R, P_R	--	--	Late embryogenesis abundant protein, LEA_2 subgroup
N_R	BnaC02g28150D	42.19	8.63	2.3	Up	0	N_R, P_R	--	--	Bifunctional inhibitor/plant lipid transfer protein/seed storage helical domain superfamily||Bifunctional inhibitor/plant lipid transfer protein/seed storage helical domain||Hydrophobic seed protein domain
N_R	BnaA05g36230D	11.14	31.8	-1.63	Down	0	N_R, P_R, K_R	--	--	Gnk2-homologous domain superfamily||Gnk2-homologous domain
N_R	BnaA06g37440D	11.9	3.56	1.61	Up	0	N_R, P_R, K_R	GO:0016491;GO:0046872;GO:0055114	--	Non-haem dioxygenase N-terminal domain||Oxoglutarate/iron-dependent dioxygenase||Isopenicillin N synthase-like
N_R	BnaC08g34420D	2.3	5.85	-1.47	Down	0	N_R, P_R	--	K08233	Alpha/Beta hydrolase fold||Alpha/beta hydrolase fold-1
N_R	BnaC06g37650D	283.54	655.2	-1.34	Down	0	N_R, P_R	--	--	-
N_R	BnaC01g28490D	1.63	3.92	-1.39	Down	0	NA	--	--	Transcription factor MYC/MYB N-terminal
N_R	BnaA02g00670D	8.96	3.1	1.41	Up	0	N_R, P_R	GO:0004190;GO:0006508	--	Aspartic peptidase, active site||CND41-like||Peptidase family A1 domain||Aspartic peptidase A1 family||Aspartic peptidase domain superfamily||Xylanase inhibitor, N-terminal||Xylanase inhibitor, C-terminal
N_R	BnaC06g28730D	197.03	723.08	-1.99	Down	0	N_R, P_R	--	--	-
N_R	BnaCnng44750D	54.46	20.2	1.31	Up	0	NA	GO:0000166;GO:0005524;GO:0005886;GO:0006811;GO:0008553;GO:0016020;GO:0016021;GO:0046872;GO:0120029	K01535	P-type ATPase, A domain superfamily||P-type ATPase||P-type ATPase, subfamily IIIA||P-type ATPase, cytoplasmic domain N||P-type ATPase, phosphorylation site||P-type ATPase, transmembrane domain superfamily||HAD-like superfamily||Cation-transporting P-type ATPase, N-terminal
N_R	BnaA09g42040D	0.01	0.21	-4.12	Down	0	N_R, P_R	GO:0000166;GO:0016020;GO:0016021	--	P-type ATPase, A domain superfamily||HAD superfamily||P-type ATPase, phosphorylation site||P-type ATPase, cytoplasmic domain N||HAD-like superfamily||P-type ATPase
N_R	BnaA08g11460D	0.89	4.83	-2.51	Down	0	N_R, P_R	GO:0016020;GO:0016021	K13449	CAP domain||CAP superfamily||Cysteine-rich secretory protein-related
N_R	BnaC04g12730D	2.51	6.55	-1.62	Down	0	N_R, P_R	GO:0016020;GO:0016021	--	-
N_R	BnaC08g24280D	2.27	4.99	-1.26	Down	0	NA	GO:0003824;GO:0004356;GO:0006542;GO:0006807;GO:0016787	--	Glutamine synthetase, catalytic domain||Glutamine synthetase, N-terminal domain superfamily||Metal-dependent hydrolase||Glutamine synthetase, beta-Grasp domain||Amidohydrolase-related||Glutamine synthetase/guanido kinase, catalytic domain
N_R	BnaC03g75650D	57.51	147.65	-1.45	Down	0	NA	--	--	-
N_R	BnaC05g30690D	3.37	1.07	1.52	Up	0	NA	--	--	Senescence/spartin-associated
N_R	BnaA01g03830D	4.57	0.58	2.83	Up	0	NA	GO:0005623;GO:0009055;GO:0015035;GO:0045454	--	Glutaredoxin subgroup||Glutaredoxin-like, plant II||Glutaredoxin||Thioredoxin-like superfamily
N_R	BnaA07g32020D	2.63	6.91	-1.52	Down	0	N_R, P_R	--	--	NmrA-like domain||NAD(P)-binding domain superfamily
N_R	BnaC03g40240D	3.62	8.58	-1.38	Down	0	N_R, P_R	--	--	Bifunctional inhibitor/plant lipid transfer protein/seed storage helical domain superfamily||Bifunctional inhibitor/plant lipid transfer protein/seed storage helical domain
N_R	BnaCnng51060D	8.27	23.53	-1.62	Down	0	N_R, P_R	GO:0004601;GO:0005576;GO:0006979;GO:0016491;GO:0020037;GO:0042744;GO:0046872;GO:0055114;GO:0098869	K00430	Haem peroxidase superfamily||Haem peroxidase||Peroxidases heam-ligand binding site||Secretory peroxidase||Peroxidase, active site||Plant peroxidase
N_R	BnaC07g24030D	10.24	3.63	1.37	Up	0	NA	GO:0005247;GO:0006821;GO:0016020;GO:0055085	K05016	Chloride channel, core||Chloride channel, voltage gated||Chloride channel ClC-plant||CBS domain
N_R	BnaA07g33230D	82.37	31.94	1.24	Up	0	NA	--	--	ACT domain-containing protein ACR1-12||ACT domain
N_R	BnaCnng71940D	0.75	4.5	-2.64	Down	0	N_R, P_R	--	--	RlpA-like domain superfamily
N_R	XLOC_112673	1.23	4.37	-1.95	Down	0	N_R, P_R	NA	NA	NA
N_R	BnaA05g20330D	14.66	37.11	-1.46	Down	0	N_R, P_R	--	--	-
N_R	BnaC01g04250D	0.47	2.44	-2.44	Down	0	NA	GO:0016758	--	UDP-glycosyltransferase family, conserved site||UDP-glucuronosyl/UDP-glucosyltransferase
N_R	BnaA07g18430D	0.12	0	7.99	Up	0	NA	GO:0005515	--	RWP-RK domain||Protein NLP, PB1 domain||PB1 domain
N_R	BnaC04g12970D	0.09	0.45	-2.39	Down	0	N_R, P_R	GO:0005515;GO:0007165;GO:0043531	--	Winged helix DNA-binding domain superfamily||P-loop containing nucleoside triphosphate hydrolase||Toll/interleukin-1 receptor homology (TIR) domain superfamily||Leucine-rich repeat domain superfamily||NB-ARC||Leucine-rich repeat 3||Toll/interleukin-1 receptor homology (TIR) domain
N_R	BnaAnng37420D	13.59	4.86	1.35	Up	0	NA	GO:0005509;GO:0005544	--	Annexin repeat, conserved site||Annexin repeat||Annexin superfamily||Annexin D, plant||Annexin
N_R	BnaA01g23700D	7.18	17.07	-1.36	Down	0	N_R, P_R	GO:0016787	--	Alpha/Beta hydrolase fold||Dienelactone hydrolase
N_R	XLOC_077858	4.24	12.94	-1.72	Down	0	N_R, P_R	NA	NA	NA
N_R	BnaC02g23400D	0	0.64	-7.91	Down	0	N_R, P_R, K_R	GO:0006952;GO:0031640	--	Knottin, scorpion toxin-like superfamily||Defensin, plant||Knottin, scorpion toxin-like
N_R	BnaA08g21450D	59.77	159.39	-1.53	Down	0	N_R, P_R	GO:0008171;GO:0046983	--	Plant methyltransferase dimerisation||Winged helix DNA-binding domain superfamily||O-methyltransferase COMT-type||O-methyltransferase domain||S-adenosyl-L-methionine-dependent methyltransferase||Winged helix-like DNA-binding domain superfamily
N_R	BnaC01g37660D	4.74	14.13	-1.71	Down	0	N_R, P_R	--	--	-
N_R	XLOC_057227	1.81	5.95	-1.83	Down	0	N_R, P_R	NA	NA	NA
N_R	BnaC07g08230D	0.5	2.55	-2.44	Down	0	NA	--	--	ALOG domain||ALOG family
N_R	BnaC02g40750D	0.11	0.97	-3.25	Down	0	N_R, P_R	--	K07192	Band 7 domain||Flotillin family||Band 7/SPFH domain superfamily
N_R	BnaC06g31030D	51.02	150.02	-1.67	Down	0	N_R, P_R	GO:0005515	K00799	Glutathione S-transferase, C-terminal||Glutathione S-transferase, C-terminal domain superfamily||Glutathione S-transferase, N-terminal||Glutathione S-transferase, C-terminal-like||Thioredoxin-like superfamily
N_R	BnaC03g42310D	0.01	0.15	-4.31	Down	0	N_R, P_R, K_R	GO:0003824;GO:0004451;GO:0016829;GO:0019752;GO:0046872	K01637	Pyruvate kinase-like domain superfamily||Pyruvate/Phosphoenolpyruvate kinase-like domain superfamily||Isocitrate lyase/phosphorylmutase, conserved site||Isocitrate lyase||ICL/PEPM domain
N_R	BnaA06g14940D	43.81	134.95	-1.74	Down	0	N_R, P_R	--	--	-
N_R	BnaA09g18890D	0.91	2.53	-1.58	Down	0	NA	GO:0003824;GO:0004351;GO:0006536;GO:0016831;GO:0019752;GO:0030170	K01580	Pyridoxal phosphate-dependent transferase, major domain||Pyridoxal phosphate-dependent decarboxylase||Pyridoxal phosphate-dependent transferase||Glutamate decarboxylase
N_R	BnaC05g03780D	1.42	0.26	2.35	Up	0	N_R, P_R	GO:0004650;GO:0005576;GO:0005975;GO:0008152;GO:0016787;GO:0016798;GO:0071555	--	Pectin lyase fold/virulence factor||Pectin lyase fold||Glycoside hydrolase, family 28||Parallel beta-helix repeat
N_R	BnaC09g27030D	19.86	7.69	1.25	Up	0	NA	GO:0016491	--	NAD(P)-binding domain superfamily||Short-chain dehydrogenase/reductase SDR||Short-chain dehydrogenase/reductase, conserved site
N_R	BnaC01g23560D	6.54	14.6	-1.29	Down	0	N_R, P_R	--	--	Trichome birefringence-like family
N_R	BnaA04g07790D	16.87	41.69	-1.31	Down	0	N_R, P_R	--	--	-
N_R	BnaCnng55080D	3.7	12.69	-1.89	Down	0	N_R, P_R	--	--	-
N_R	BnaC05g30240D	3.52	0	11.79	Up	0	N_R, P_R, K_R	GO:0003676;GO:0005524	--	P-loop containing nucleoside triphosphate hydrolase||DEAD/DEAH box helicase domain||RNA helicase, DEAD-box type, Q motif||Helicase, C-terminal||Helicase superfamily 1/2, ATP-binding domain
N_R	BnaA06g01010D	5.17	13.33	-1.49	Down	0	NA	GO:0016020;GO:0016021	--	Malectin-like domain
N_R	BnaA01g08990D	2.14	6.46	-1.72	Down	0	NA	GO:0003700;GO:0006355;GO:0043565	--	WRKY transcription factor, group IIc||WRKY domain||WRKY domain superfamily
N_R	BnaA08g16230D	13.58	3.92	1.66	Up	0	N_R, P_R	GO:0003824;GO:0004805;GO:0005992	K01087	HAD-like superfamily||Trehalose-phosphatase||HAD superfamily||HAD-superfamily hydrolase, subfamily IIB
N_R	BnaA04g07030D	4.14	12.52	-1.72	Down	0	NA	--	K00059	Short-chain dehydrogenase/reductase SDR||NAD(P)-binding domain superfamily
N_R	BnaC07g38760D	8.3	18.32	-1.27	Down	0	N_R, P_R	GO:0003824	--	Alpha/beta hydrolase fold-1||Alpha/Beta hydrolase fold||Epoxide hydrolase-like
N_R	BnaCnng07380D	12.92	39.15	-1.51	Down	0	N_R, P_R	--	--	-
N_R	BnaC07g48060D	5.13	0	11.67	Up	0	N_R, P_R, K_R	GO:0004017;GO:0005524;GO:0006139;GO:0016301;GO:0016310;GO:0016740;GO:0016776;GO:0019205;GO:0046940	K00939	Adenylate kinase subfamily||P-loop containing nucleoside triphosphate hydrolase||Adenylate kinase/UMP-CMP kinase||Adenylate kinase, conserved site
N_R	BnaA08g24230D	10.36	31.06	-1.7	Down	0	NA	--	--	X8 domain
N_R	BnaC04g24710D	0.03	0.73	-4.5	Down	0	N_R, P_R	GO:0003677;GO:0006357;GO:0046983	--	Myc-type, basic helix-loop-helix (bHLH) domain||Achaete-scute transcription factor-related||Helix-loop-helix DNA-binding domain superfamily
N_R	BnaCnng68450D	10.42	3.73	1.36	Up	0	NA	GO:0003677;GO:0003700;GO:0006355;GO:0016602	K08064	CCAAT-binding factor, conserved site||Nuclear transcription factor Y subunit A
N_R	BnaA07g03730D	27.95	71.24	-1.47	Down	0	NA	GO:0008168	--	S-adenosyl-L-methionine-dependent methyltransferase||Methyltransferase, alpha-helical capping domain||SAM dependent carboxyl methyltransferase
N_R	BnaA09g14770D	0.36	1.71	-2.34	Down	0	N_R, P_R	GO:0016020;GO:0016021	--	PLAC8 motif-containing protein
N_R	BnaA02g34070D	1.77	5.03	-1.62	Down	0	N_R, P_R	GO:0004601;GO:0005576;GO:0006979;GO:0016491;GO:0020037;GO:0042744;GO:0046872;GO:0055114;GO:0098869	K00430	Haem peroxidase||Haem peroxidase superfamily||Peroxidases heam-ligand binding site||Peroxidase, active site||Secretory peroxidase||Plant peroxidase
N_R	BnaA07g15030D	18.4	51.16	-1.59	Down	0	N_R, P_R	GO:0035556	--	DC1||Protein kinase C-like, phorbol ester/diacylglycerol-binding domain||Zinc finger, RING/FYVE/PHD-type
N_R	BnaA05g24040D	3.02	0.66	2.08	Up	0	N_R, P_R	GO:0003677;GO:0005634;GO:0006355	--	NAC domain||NAC domain superfamily
N_R	BnaC03g74330D	63.57	153.07	-1.41	Down	0	N_R, P_R	--	--	Glycine rich protein
N_R	BnaC09g47880D	0.07	0.86	-3.51	Down	0	N_R, P_R	GO:0008113;GO:0055114	K07304	Peptide methionine sulphoxide reductase MsrA superfamily||Peptide methionine sulphoxide reductase MsrA
N_R	BnaC01g15190D	5.75	13.58	-1.36	Down	0	NA	GO:0005515;GO:0007165	--	Toll/interleukin-1 receptor homology (TIR) domain superfamily||Toll/interleukin-1 receptor homology (TIR) domain
N_R	BnaC03g23220D	35.36	14.21	1.19	Up	0	NA	GO:0003824;GO:0006537;GO:0006807;GO:0015930;GO:0016491;GO:0016638;GO:0055114	K00284	Glutamate synthase, alpha subunit, C-terminal||Nucleophile aminohydrolases, N-terminal||Glutamate synthase domain||Glutamine amidotransferase type 2 domain||Glutamate synthase, central-N||Glutamate synthase, alpha subunit, C-terminal domain superfamily||Aldolase-type TIM barrel
N_R	BnaC08g48150D	5.06	1.71	1.43	Up	0	NA	GO:0016020;GO:0016021;GO:0022857;GO:0055085	K13783	MFS transporter superfamily||Major facilitator superfamily||Major facilitator superfamily domain||Sugar phosphate transporter
N_R	BnaAnng17250D	1.92	6.16	-1.81	Down	0	NA	--	--	Protein of unknown function PDDEXK-like
N_R	BnaA06g01540D	0.36	1.31	-1.95	Down	0	NA	GO:0004553;GO:0005975	K01188	Glycoside hydrolase family 1||Glycoside hydrolase superfamily||Glycosyl hydrolases family 1, N-terminal conserved site
N_R	BnaA01g23810D	0.62	1.6	-1.52	Down	0	N_R, P_R	GO:0008610	--	S-adenosyl-L-methionine-dependent methyltransferase||Mycolic acid cyclopropane synthase||Arsenite methyltransferase-like
N_R	BnaC03g44680D	4.34	10.45	-1.4	Down	0	NA	GO:0005384;GO:0016020;GO:0016021;GO:0030026;GO:0071421	--	Ccc1 family
N_R	BnaA03g60240D	3.12	8.02	-1.48	Down	0	N_R, P_R	GO:0005516;GO:0006952;GO:0009607;GO:0016020;GO:0016021	K08472	Mlo-related protein
N_R	BnaC04g50990D	9.59	21.37	-1.27	Down	0	N_R, P_R	--	--	Bifunctional inhibitor/plant lipid transfer protein/seed storage helical domain||Bifunctional inhibitor/plant lipid transfer protein/seed storage helical domain superfamily||Alpha-Amylase Inhibitors (AAI), Lipid Transfer (LT) and Seed Storage (SS) Protein
N_R	BnaA09g26700D	2.22	5.27	-1.37	Down	0	NA	GO:0004672;GO:0005524;GO:0006468;GO:0016020;GO:0016021	--	Protein kinase domain||Malectin domain||Serine/threonine-protein kinase, active site||Protein kinase, ATP binding site||Protein kinase-like domain superfamily||Serine-threonine/tyrosine-protein kinase, catalytic domain||Leucine-rich repeat domain superfamily
N_R	BnaA08g27400D	16.98	46.25	-1.56	Down	0	N_R, P_R	GO:0004190;GO:0006508	--	Peptidase family A1 domain||Aspartic peptidase domain superfamily||Aspartic peptidase A1 family||Xylanase inhibitor, C-terminal||Xylanase inhibitor, N-terminal||Xylanase inhibitor I-like
N_R	BnaA03g46490D	3.42	8.06	-1.36	Down	0	N_R, P_R	GO:0003824	--	Alpha/beta hydrolase fold-1||Alpha/Beta hydrolase fold||Epoxide hydrolase-like
N_R	BnaC03g45210D	13.41	46.56	-1.9	Down	0	NA	GO:0005509	K02183	Toll/interleukin-1 receptor homology (TIR) domain superfamily||EF-hand domain||EF-Hand 1, calcium-binding site||EF-hand domain pair
N_R	BnaA01g03300D	0.06	2.08	-4.88	Down	0	N_R, P_R	--	--	-
N_R	BnaA04g22990D	1.73	0.27	2.56	Up	0	NA	GO:0016020;GO:0016021;GO:0022857	--	WAT1-related protein||EamA domain
N_R	BnaA01g23630D	12.84	5.21	1.18	Up	0	N_R, P_R	GO:0003824;GO:0004553;GO:0005975;GO:0008152;GO:0016787;GO:0016798;GO:0030246	--	Glycoside hydrolase family 31||Glycoside hydrolase family 31, N-terminal domain||Galactose mutarotase-like domain superfamily||Glycoside hydrolase superfamily||Glycosyl hydrolase, all-beta||Domain of unknown function DUF5110||Glycosyl hydrolases family 31, active site
N_R	BnaC04g14110D	4.36	13.6	-1.75	Down	0	NA	--	K08081	NAD(P)-binding domain superfamily||Short-chain dehydrogenase/reductase SDR
N_R	BnaA03g10590D	1.39	0.14	3.19	Up	0	NA	GO:0005515	--	F-box domain||FBD domain||F-box-like domain superfamily||Leucine-rich repeat domain superfamily
N_R	BnaC04g00330D	0.06	0.69	-3.49	Down	0	NA	GO:0006012;GO:0016740;GO:0016757;GO:0047216	K18819	Galactinol synthase||Nucleotide-diphospho-sugar transferases||Glycosyl transferase, family 8
N_R	BnaC07g36030D	0.05	0.87	-4.18	Down	0	N_R, P_R	GO:0005385;GO:0016020;GO:0016021;GO:0030001;GO:0046873;GO:0055085;GO:0071577	K14709	Zinc/iron permease||Zinc/iron permease, fungal/plant
N_R	BnaA02g19830D	4.47	1.05	1.96	Up	0	NA	GO:0016491;GO:0046872;GO:0055114	--	Isopenicillin N synthase-like||Oxoglutarate/iron-dependent dioxygenase||Non-haem dioxygenase N-terminal domain
N_R	BnaA10g24470D	0.41	0	7.86	Up	0	NA	GO:0003700;GO:0006355	K08064	Nuclear transcription factor Y subunit A
N_R	XLOC_082855	1.17	4.08	-1.9	Down	0	N_R, P_R	NA	NA	NA
N_R	BnaA06g04010D	4.78	12.39	-1.5	Down	0	NA	--	--	-
N_R	BnaC03g41160D	0.73	0	8.11	Up	0	N_R, P_R	GO:0003824	K21346	Aminotransferase-like, PLP-dependent enzymes||Branched-chain-amino-acid aminotransferase-like, N-terminal
N_R	BnaAnng20890D	0.21	1.96	-3.26	Down	0	N_R, P_R	GO:0005509	K02183	EF-hand domain pair||EF-Hand 1, calcium-binding site||EF-hand domain
N_R	BnaC08g12000D	8.5	26.03	-1.73	Down	0	NA	GO:0016491;GO:0046872;GO:0055114	--	Oxoglutarate/iron-dependent dioxygenase||Non-haem dioxygenase N-terminal domain||Isopenicillin N synthase-like
N_R	BnaA10g11050D	0.02	0.33	-4.01	Down	0	NA	GO:0016020;GO:0016021;GO:0016117;GO:0016705;GO:0055114	K06444	Lycopene cyclase, beta/epsilon||FAD/NAD(P)-binding domain superfamily
N_R	XLOC_118962	3.63	14.61	-2.1	Down	0	N_R, P_R	NA	NA	NA
N_R	BnaC01g01380D	11.37	26.17	-1.34	Down	0	NA	--	--	Lateral organ boundaries, LOB
N_R	BnaA02g34460D	3.01	12.68	-1.93	Down	0	N_R, P_R	GO:0045087	--	Elicitor peptide
N_R	BnaC02g28850D	19.36	44.96	-1.33	Down	0	NA	GO:0016747	--	Chloramphenicol acetyltransferase-like domain superfamily||Transferase
N_R	BnaC02g22760D	0.18	0.59	-1.85	Down	0	N_R, P_R	GO:0005515	--	Leucine-rich repeat-containing N-terminal, plant-type||Leucine-rich repeat, typical subtype||Leucine-rich repeat domain superfamily||Leucine-rich repeat
N_R	BnaCnng35950D	5.03	1.8	1.36	Up	0	N_R, P_R	GO:0003824;GO:0004553;GO:0005975;GO:0016020;GO:0016021;GO:0030246	--	Glycosyl hydrolase, all-beta||Domain of unknown function DUF5110||Glycosyl hydrolases family 31, active site||Glycoside hydrolase superfamily||Glycoside hydrolase family 31, N-terminal domain||Galactose mutarotase-like domain superfamily||Glycoside hydrolase family 31
N_R	BnaC01g15060D	1.44	0.32	2.04	Up	0	N_R, P_R	GO:0003824;GO:0006520;GO:0008483;GO:0009058;GO:0030170	K00815	Pyridoxal phosphate-dependent transferase, major domain||Pyridoxal phosphate-dependent transferase||Pyridoxal phosphate-dependent transferase domain 1||Tyrosine/nicotianamine aminotransferase||Aminotransferase, class I/classII
N_R	BnaC05g37230D	8.82	20.02	-1.3	Down	0	NA	GO:0016787	K13051	Nucleophile aminohydrolases, N-terminal||Peptidase T2, asparaginase 2
N_R	BnaA04g13800D	1.39	0.35	1.87	Up	0	N_R, K_R	GO:0005507;GO:0016491;GO:0055114	--	Ascorbate oxidase homologue, first cupredoxin domain||Cupredoxin||Multicopper oxidase, type 1||Multicopper oxidase, type 3||Multicopper oxidase, type 2
N_R	XLOC_116419	0.21	1.47	-2.86	Down	0	N_R, P_R	NA	NA	NA
N_R	XLOC_116908	2.2	6.04	-1.57	Down	0	N_R, P_R	NA	NA	NA
N_R	BnaC08g31760D	3.38	0.84	1.87	Up	0	NA	GO:0005506;GO:0016705;GO:0020037;GO:0055114	--	Cytochrome P450, conserved site||Cytochrome P450, E-class, group I||Cytochrome P450 superfamily||Cytochrome P450
N_R	BnaA08g13010D	11.47	33.27	-1.64	Down	0	N_R, P_R	--	--	Class I glutamine amidotransferase-like
N_R	BnaC03g77080D	31.04	67.24	-1.24	Down	0	NA	--	--	C2 domain superfamily||C2 domain
N_R	BnaA02g10260D	0.59	4.2	-2.86	Down	0	NA	GO:0016020;GO:0016021	--	-
N_R	BnaCnng36120D	0	0.33	-7.66	Down	0	N_R, P_R	GO:0005515	--	Tetratricopeptide-like helical domain superfamily||Pentatricopeptide repeat
N_R	BnaA04g23760D	0.65	4.89	-2.92	Down	0	NA	GO:0046622	--	ARGOS/ARL/OSR1
N_R	BnaC04g08460D	0.14	1.07	-2.98	Down	0	NA	GO:0008194;GO:0016740;GO:0016757;GO:0016758	K13496	UDP-glucuronosyl/UDP-glucosyltransferase||UDP-glycosyltransferase family, conserved site
N_R	BnaA02g14780D	39.42	10.48	1.72	Up	0	N_R, P_R	GO:0016020;GO:0016021;GO:0022857	--	WAT1-related protein||EamA domain
N_R	BnaC07g35590D	1.13	0	10.97	Up	0	N_R, P_R, K_R	--	--	Acyclic terpene utilisation
N_R	BnaA10g27780D	0.02	0.38	-3.85	Down	0	NA	GO:0016491;GO:0046872;GO:0055114	--	Isopenicillin N synthase-like||Oxoglutarate/iron-dependent dioxygenase||Non-haem dioxygenase N-terminal domain
N_R	BnaA03g25660D	4.21	9.09	-1.23	Down	0	N_R, P_R	--	--	Protein of unknown function DUF789
N_R	BnaCnng58150D	3.36	17.46	-2.5	Down	0	N_R, P_R	GO:0016020;GO:0016021	--	-
N_R	BnaA02g27300D	7.05	19.82	-1.61	Down	0	NA	GO:0008146;GO:0016740	--	P-loop containing nucleoside triphosphate hydrolase||Sulfotransferase domain
N_R	BnaC04g45750D	1.87	7.37	-2.1	Down	0	N_R, P_R	--	--	-
N_R	BnaCnng03690D	4.77	10.33	-1.23	Down	0	N_R, P_R	--	--	Oxysterol-binding protein superfamily||Oxysterol-binding protein||Oxysterol-binding protein, conserved site
N_R	BnaA02g06950D	0.2	0.8	-2.07	Down	0	N_R, P_R	GO:0004672;GO:0005515;GO:0005524;GO:0006468;GO:0016020;GO:0016021	--	Malectin-like domain||Protein kinase domain||Protein kinase, ATP binding site||Protein kinase-like domain superfamily||Serine/threonine-protein kinase, active site||Leucine-rich repeat domain superfamily||Serine-threonine/tyrosine-protein kinase, catalytic domain||Leucine-rich repeat
N_R	BnaC07g08750D	0.74	0.02	5.24	Up	0	NA	--	--	-
N_R	BnaC05g36960D	0.04	0.76	-4.21	Down	0	NA	GO:0000160;GO:0005622	K14490	Signal transduction histidine kinase, phosphotransfer (Hpt) domain||HPT domain superfamily
N_R	BnaA09g41620D	5.97	2.37	1.2	Up	0	NA	GO:0000166;GO:0004672;GO:0004674;GO:0005515;GO:0005524;GO:0006468;GO:0016020;GO:0016021;GO:0016301;GO:0016310;GO:0016740	--	Leucine-rich repeat, typical subtype||Serine/threonine-protein kinase, active site||Leucine-rich repeat domain superfamily||Leucine-rich repeat||Protein kinase domain||Leucine-rich repeat-containing N-terminal, plant-type||Protein kinase, ATP binding site||Protein kinase-like domain superfamily
N_R	BnaC07g44440D	3.3	14.01	-2.19	Down	0	N_R, P_R, K_R	GO:0005576	K13449	Allergen V5/Tpx-1-related, conserved site||CAP superfamily||CAP domain||Cysteine-rich secretory protein-related
N_R	BnaA09g47880D	3.68	8.02	-1.25	Down	0	N_R, P_R	GO:0005385;GO:0006811;GO:0016020;GO:0016021;GO:0030001;GO:0046873;GO:0055085;GO:0071577	K14709	Zinc/iron permease||Zinc/iron permease, fungal/plant
N_R	BnaA01g34660D	0.12	0.81	-2.89	Down	0	NA	--	--	TLDc domain
N_R	BnaA03g33660D	6.09	24.26	-2.1	Down	0	NA	--	K03152	Protein/nucleic acid deglycase DJ-1||Class I glutamine amidotransferase-like||DJ-1/PfpI
N_R	BnaC07g35850D	0.08	0.49	-2.59	Down	0	N_R, P_R	GO:0004672;GO:0005524;GO:0006468	--	Serine-threonine/tyrosine-protein kinase, catalytic domain||Protein kinase, ATP binding site||Serine/threonine-protein kinase, active site||Protein kinase-like domain superfamily||Gnk2-homologous domain||Gnk2-homologous domain superfamily||Protein kinase domain
N_R	BnaA01g35950D	0.02	2	-6.65	Down	0	N_R, P_R	--	--	-
N_R	BnaC07g36020D	0.11	4.63	-5.43	Down	0	NA	GO:0005385;GO:0016020;GO:0016021;GO:0030001;GO:0046873;GO:0055085;GO:0071577	K14709	Zinc/iron permease, fungal/plant||Zinc/iron permease
N_R	BnaA04g22360D	2.22	0.67	1.6	Up	0	NA	GO:0016020;GO:0016021	K15015	Amino acid transporter, transmembrane domain
N_R	BnaA04g25230D	28.49	63.04	-1.27	Down	0	N_R, P_R	GO:0004568;GO:0005975;GO:0006032;GO:0008061;GO:0016998	K01183	Glycoside hydrolase, family 19, catalytic||Endochitinase-like superfamily||Glycoside hydrolase, family 19||Chitin-binding, type 1, conserved site||Chitin-binding, type 1||Lysozyme-like domain superfamily
N_R	BnaC08g10640D	4.21	10.2	-1.39	Down	0	N_R, P_R	GO:0016020;GO:0016021;GO:0055085	--	Oligopeptide transporter, OPT superfamily||Tetrapeptide transporter, OPT1/isp4
N_R	BnaC03g23140D	0.88	2.84	-1.82	Down	0	NA	GO:0046983	--	Myc-type, basic helix-loop-helix (bHLH) domain||Helix-loop-helix DNA-binding domain superfamily
N_R	BnaC08g13520D	0.01	0.47	-5.55	Down	0	N_R, K_R	GO:0015743	--	Aluminum-activated malate transporter
N_R	BnaC04g01230D	4.54	12.31	-1.54	Down	0	NA	GO:0003677;GO:0005634	K09422	Homeobox-like domain superfamily||Myb-like transcription factor||SANT/Myb domain
N_R	BnaC06g27060D	0.14	0	7.65	Up	0	NA	GO:0016747	--	Transferase||Chloramphenicol acetyltransferase-like domain superfamily
N_R	BnaA05g12600D	1.99	6.55	-1.81	Down	0	N_R, P_R, K_R	--	K08081	NAD(P)-binding domain superfamily||Short-chain dehydrogenase/reductase SDR
N_R	BnaA06g38320D	10.7	24.8	-1.32	Down	0	N_R, P_R	GO:0008168	--	Methyltransferase, alpha-helical capping domain||S-adenosyl-L-methionine-dependent methyltransferase||SAM dependent carboxyl methyltransferase
N_R	BnaC03g69030D	1.06	3.2	-1.71	Down	0	N_R, P_R	GO:0005385;GO:0006811;GO:0016020;GO:0016021;GO:0030001;GO:0046873;GO:0055085;GO:0071577	K14709	Zinc/iron permease||Zinc/iron permease, fungal/plant
N_R	BnaA02g18150D	0.64	2.68	-2.17	Down	0	NA	GO:0016020;GO:0016021;GO:0055085	--	Membrane transport protein
N_R	BnaC01g15800D	7.44	2.85	1.26	Up	0	NA	GO:0003677;GO:0005634;GO:0006355;GO:0009725;GO:0009734	--	AUX/IAA domain||DNA-binding pseudobarrel domain superfamily||Auxin response factor||B3 DNA binding domain
N_R	BnaCnng42960D	19.56	7.58	1.24	Up	0	NA	GO:0004497;GO:0005506;GO:0016491;GO:0016705;GO:0020037;GO:0046872;GO:0055114	K15638	Cytochrome P450, E-class, group I||Cytochrome P450, conserved site||Cytochrome P450||Cytochrome P450 superfamily
N_R	BnaC03g43130D	0.17	0.78	-2.3	Down	0	NA	GO:0005634;GO:0006355	K14484	AUX/IAA protein
N_R	BnaA03g01390D	6.49	2.24	1.41	Up	0	NA	--	--	Ankyrin repeat-containing domain superfamily
N_R	BnaC04g48440D	9.59	3.81	1.2	Up	0	NA	GO:0003824;GO:0006099;GO:0008964;GO:0015977;GO:0016829	K01595	Phosphoenolpyruvate carboxylase||Phosphoenolpyruvate carboxylase, Lys active site||Phosphoenolpyruvate carboxylase, bacterial/plant-type||Pyruvate/Phosphoenolpyruvate kinase-like domain superfamily||Phosphoenolpyruvate carboxylase, His active site
N_R	BnaC01g32590D	0.63	2.59	-2.13	Down	0	NA	GO:0005515	--	MATH/TRAF domain||TRAF-like
N_R	BnaA03g00990D	49.82	101.69	-1.15	Down	0	N_R, P_R	GO:0005623;GO:0016491;GO:0050660;GO:0055114	K08232	FAD/NAD(P)-binding domain superfamily||FAD/NAD-linked reductase, dimerisation domain superfamily||FAD/NAD(P)-binding domain
N_R	BnaA08g16410D	1.67	9.14	-2.58	Down	0	N_R, P_R	--	--	-
N_R	BnaA09g45190D	8.85	3.4	1.25	Up	0	NA	GO:0004497;GO:0005506;GO:0016491;GO:0016705;GO:0020037;GO:0046872;GO:0055114	K15638	Cytochrome P450, E-class, group I||Cytochrome P450, conserved site||Cytochrome P450 superfamily||Cytochrome P450
N_R	BnaA06g00310D	0.22	0.91	-2.13	Down	0	N_R, P_R	GO:0000166;GO:0003774;GO:0003777;GO:0005524;GO:0007018;GO:0008017	--	Kinesin motor domain superfamily||Kinesin-like protein||Kinesin motor domain||P-loop containing nucleoside triphosphate hydrolase
N_R	BnaA09g38390D	3.15	0.93	1.64	Up	0	N_R, P_R	GO:0000166;GO:0005524;GO:0005886;GO:0006811;GO:0008553;GO:0016020;GO:0016021;GO:0046872;GO:0120029	K01535	P-type ATPase, subfamily IIIA||P-type ATPase, cytoplasmic domain N||P-type ATPase, phosphorylation site||P-type ATPase||P-type ATPase, A domain superfamily||Cation-transporting P-type ATPase, N-terminal||HAD-like superfamily||P-type ATPase, transmembrane domain superfamily
N_R	BnaCnng57580D	0.47	1.48	-1.76	Down	0	NA	GO:0016020;GO:0016021;GO:0022857;GO:0055085	--	Major facilitator, sugar transporter-like||Sugar/inositol transporter||Major facilitator superfamily domain||Sugar transporter, conserved site||MFS transporter superfamily
N_R	BnaC01g13990D	16.01	35.77	-1.28	Down	0	NA	GO:0008168	--	S-adenosyl-L-methionine-dependent methyltransferase||Methyltransferase type 11
N_R	BnaC08g15800D	1.31	4.28	-1.83	Down	0	NA	GO:0003677;GO:0005634	--	Myb domain||Myb domain, plants||Homeobox-like domain superfamily
N_R	BnaA03g55820D	4.02	8.8	-1.26	Down	0	NA	GO:0003723;GO:0003735;GO:0005840;GO:0006412;GO:0015935	K02958	Ribosomal protein S19, superfamily||Ribosomal protein S19/S15||Ribosomal protein S19 conserved site||Ribosomal protein S19A/S15e
N_R	BnaC09g21560D	1.89	5.32	-1.64	Down	0	N_R, P_R	GO:0003677;GO:0005634	--	Myb domain||Myb domain, plants||Homeobox-like domain superfamily
N_R	BnaC05g14910D	0.79	4.76	-2.67	Down	0	N_R, P_R	GO:0004497;GO:0004499;GO:0016491;GO:0050660;GO:0050661;GO:0055114	K00485	Flavin monooxygenase FMO||Flavin monooxygenase-like||FAD/NAD(P)-binding domain superfamily||Flavin amine oxidase
N_R	BnaA03g03230D	0.74	0.17	1.99	Up	0	NA	GO:0005985;GO:0016157;GO:0046524	K00696	Sucrose phosphate synthase, plant||Glycosyl transferase, family 1||Sucrose-phosphate synthase, C-terminal||Sucrose-phosphatase-like, N-terminal||Sucrose synthase||HAD superfamily
N_R	BnaA06g22730D	2.48	8.41	-1.87	Down	0	NA	GO:0016491;GO:0046872;GO:0055114	--	Isopenicillin N synthase-like||Non-haem dioxygenase N-terminal domain||Oxoglutarate/iron-dependent dioxygenase
N_R	BnaC07g22940D	0.32	1.51	-2.36	Down	0	N_R, P_R	GO:0003677	--	Homeobox-like domain superfamily||Myb domain, plants||Myb domain||SANT/Myb domain
N_R	BnaA03g56430D	49.5	109	-1.26	Down	0	N_R, P_R	GO:0004568;GO:0005975;GO:0006032;GO:0008061;GO:0016998	K01183	Chitin-binding, type 1||Lysozyme-like domain superfamily||Glycoside hydrolase, family 19, catalytic||Glycoside hydrolase, family 19||Endochitinase-like superfamily||Chitin-binding, type 1, conserved site
N_R	BnaC04g51170D	3.79	7.98	-1.19	Down	0	NA	--	--	Serine aminopeptidase, S33||Alpha/Beta hydrolase fold
N_R	BnaA01g35760D	5	13.87	-1.58	Down	0	NA	GO:0005515	--	Phloem protein 2-like||F-box-like domain superfamily
N_R	BnaA06g33030D	0.7	2.24	-1.8	Down	0	NA	GO:0004497;GO:0005506;GO:0016491;GO:0016705;GO:0020037;GO:0046872;GO:0055114	K00517	Cytochrome P450, E-class, group I||Cytochrome P450, conserved site||Cytochrome P450 superfamily||Cytochrome P450
N_R	BnaC05g19210D	0.93	0.12	2.71	Up	0	NA	--	--	-
N_R	BnaA04g27230D	3.18	8.18	-1.49	Down	0	NA	GO:0004672;GO:0005524;GO:0006468;GO:0016020;GO:0016021;GO:0030246	--	Protein kinase domain||Legume lectin domain||Protein kinase-like domain superfamily||Protein kinase, ATP binding site||Serine/threonine-protein kinase, active site||Concanavalin A-like lectin/glucanase domain superfamily
N_R	BnaC08g24890D	0.27	1.19	-2.22	Down	0	NA	GO:0016020;GO:0022857;GO:0055085	--	Proton-dependent oligopeptide transporter family||MFS transporter superfamily
N_R	XLOC_119321	1.97	5.44	-1.58	Down	0	NA	NA	NA	NA
N_R	BnaC04g44130D	35.99	13.42	1.3	Up	0	N_R, P_R	--	K10581	Ubiquitin-conjugating enzyme E2||Ubiquitin-conjugating enzyme/RWD-like
N_R	BnaA03g20250D	0.27	0	7.45	Up	0	NA	--	--	-
N_R	BnaA04g22000D	100.7	237.47	-1.35	Down	0	N_R, P_R	GO:0004601;GO:0005576;GO:0006979;GO:0016491;GO:0020037;GO:0042744;GO:0046872;GO:0055114;GO:0098869	K00430	Haem peroxidase superfamily||Haem peroxidase||Peroxidases heam-ligand binding site||Plant peroxidase||Secretory peroxidase||Peroxidase, active site
N_R	BnaC02g01150D	3.95	8.16	-1.17	Down	0	N_R, P_R	GO:0003824;GO:0004553;GO:0004557;GO:0005975;GO:0008152;GO:0016787;GO:0016798;GO:0052692	K07407	Glycoside hydrolase family 27/36, conserved site||Glycoside hydrolase, family 27||Glycosyl hydrolase, all-beta||Glycoside hydrolase superfamily||Alpha galactosidase, C-terminal beta sandwich domain||Aldolase-type TIM barrel
N_R	BnaA01g14950D	9.85	21.81	-1.27	Down	0	NA	GO:0016603;GO:0017186	--	Glutaminyl-peptide cyclotransferase||Quinoprotein amine dehydrogenase, beta chain-like
N_R	BnaC07g44490D	27.76	9.87	1.37	Up	0	NA	GO:0000287;GO:0005524;GO:0032957;GO:0047325;GO:0052725;GO:0052726	K00913	Inositol-tetrakisphosphate 1-kinase||Inositol-tetrakisphosphate 1-kinase, N-terminal||Inositol 1,3,4-trisphosphate 5/6-kinase, ATP-grasp domain
N_R	BnaAnng21980D	2.47	9.76	-2.2	Down	0	N_R, P_R	--	--	-
N_R	BnaA01g18450D	6.73	20.27	-1.7	Down	0	NA	GO:0003824;GO:0005524;GO:0006090;GO:0016301;GO:0016310;GO:0016772;GO:0046872;GO:0050242	K01006	Pyruvate, phosphate dikinase||Pyruvate/Phosphoenolpyruvate kinase-like domain superfamily||ATP-grasp fold, subdomain 1||Phosphohistidine domain superfamily||PEP-utilising enzyme, mobile domain||Pyruvate phosphate dikinase, AMP/ATP-binding||Pyruvate kinase-like domain superfamily||PEP-utilising enzyme, active site||PEP-utilising enzyme, conserved site||PEP-utilising enzyme, C-terminal
N_R	BnaC02g10790D	1.2	0.24	2.2	Up	0	N_R, P_R	GO:0003779	--	Protein Networked (NET), actin-binding (NAB) domain
N_R	BnaA06g01850D	11.63	4.28	1.32	Up	0	N_R, P_R	GO:0016491;GO:0046872;GO:0055114	--	Oxoglutarate/iron-dependent dioxygenase||Isopenicillin N synthase-like
N_R	BnaC08g46100D	19.77	8.02	1.17	Up	0	N_R, P_R	GO:0016020;GO:0016021;GO:0022857;GO:0055085	--	EamA domain||WAT1-related protein
N_R	BnaA05g07040D	54.29	21.33	1.21	Up	0	NA	GO:0016020;GO:0016021;GO:0022857	--	EamA domain||WAT1-related protein
N_R	BnaA06g13350D	0.66	2.59	-2.07	Down	0	N_R, P_R	GO:0004497;GO:0004499;GO:0016491;GO:0050660;GO:0050661;GO:0055114	K00485	FAD/NAD(P)-binding domain superfamily||Flavin amine oxidase||Flavin monooxygenase FMO||Flavin monooxygenase-like
N_R	BnaC07g05950D	0	0.12	-7.47	Down	0	NA	GO:0046983	--	Myc-type, basic helix-loop-helix (bHLH) domain||Transcription factor MYC/MYB N-terminal||Helix-loop-helix DNA-binding domain superfamily
N_R	BnaA09g46750D	1.14	0.26	2.01	Up	0	NA	GO:0015238;GO:0015297;GO:0016020;GO:0016021;GO:0042908;GO:0042910;GO:0055085	K03327	Multi antimicrobial extrusion protein
N_R	BnaC03g01350D	65.94	135.61	-1.16	Down	0	N_R, P_R	GO:0005623;GO:0016491;GO:0050660;GO:0055114	K08232	FAD/NAD(P)-binding domain superfamily||FAD/NAD(P)-binding domain||FAD/NAD-linked reductase, dimerisation domain superfamily
N_R	BnaC01g22150D	3.23	0.57	2.35	Up	0	NA	--	--	-
N_R	BnaC05g08910D	1.92	5.47	-1.64	Down	0	NA	GO:0003677;GO:0005634	--	Homeobox-like domain superfamily||Myb domain, plants||Myb domain
N_R	BnaA10g22510D	0	1.94	-7.53	Down	0	N_R, K_R	--	--	Transcription factor SAC51-like
N_R	BnaC03g40020D	0.3	0	7.61	Up	0	NA	GO:0004601;GO:0006979;GO:0020037;GO:0042744;GO:0055114	K00430	Haem peroxidase superfamily||Haem peroxidase||Peroxidases heam-ligand binding site||Peroxidase, active site||Secretory peroxidase||Plant peroxidase
N_R	BnaA03g30310D	0.31	1.66	-2.5	Down	0	NA	--	--	-
N_R	BnaC07g10880D	8.71	3.38	1.23	Up	0	NA	GO:0003993;GO:0016787	K14379	Calcineurin-like phosphoesterase domain, ApaH type||Purple acid phosphatase||Metallo-dependent phosphatase-like
N_R	BnaC07g33230D	6.73	14.37	-1.23	Down	0	N_R, P_R	GO:0003714;GO:0016020;GO:0016021;GO:1903507	K19765	Heat shock factor binding 1
N_R	BnaA02g12600D	11.07	4.2	1.27	Up	0	N_R, P_R	GO:0006541;GO:0016787	--	Class I glutamine amidotransferase-like||Peptidase C26||Glutamine amidotransferase
N_R	BnaA05g30920D	6.04	12.53	-1.17	Down	0	N_R, P_R	GO:0005737;GO:0006914	K08341	Autophagy protein Atg8 ubiquitin-like||Ubiquitin-like domain superfamily
N_R	BnaC04g53290D	19.13	8	1.13	Up	0	NA	GO:0000977;GO:0003677;GO:0003700;GO:0005634;GO:0006351;GO:0006355;GO:0045944;GO:0046983	--	MADS MEF2-like||Transcription factor, MADS-box superfamily||Transcription factor, K-box||Transcription factor, MADS-box
N_R	BnaCnng37060D	1.26	3.36	-1.53	Down	0	N_R, P_R	GO:0016020;GO:0016021;GO:0022857;GO:0055085	K08176	Major facilitator, sugar transporter-like||Major facilitator superfamily domain||MFS transporter superfamily
N_R	BnaAnng00730D	78.09	177.15	-1.3	Down	0	N_R, P_R	GO:0016788	--	GDSL lipase/esterase-like, plant||GDSL lipase/esterase||SGNH hydrolase superfamily
N_R	BnaAnng25280D	3.12	0.26	3.28	Up	0	NA	--	--	-
N_R	BnaC08g17150D	1.54	4.23	-1.6	Down	0	NA	--	--	Ubiquitin domain-containing protein 1/2||DC-UbP/UBTD2, N-terminal domain||DC-UbP/UBTD2, N-terminal domain superfamily
N_R	BnaC09g13430D	1.95	0	10.34	Up	0	N_R, P_R, K_R	--	K09284	-
N_R	BnaC05g16000D	16.98	6.93	1.17	Up	0	NA	GO:0003677;GO:0005634;GO:0006351;GO:0006355	--	RWP-RK domain
N_R	BnaC04g28600D	0.06	0.54	-3.14	Down	0	NA	--	--	Domain of unknown function DUF632||Mind bomb, SH3 repeat domain
N_R	BnaA04g27100D	6.71	2.34	1.4	Up	0	NA	GO:0004497;GO:0005506;GO:0016020;GO:0016021;GO:0016491;GO:0016705;GO:0020037;GO:0046872;GO:0055114	--	Cytochrome P450, E-class, group I||Cytochrome P450, conserved site||Cytochrome P450||Cytochrome P450 superfamily
N_R	BnaA01g03850D	0.45	1.66	-1.98	Down	0	N_R, P_R	GO:0005385;GO:0016020;GO:0016021;GO:0030001;GO:0046873;GO:0055085;GO:0071577	--	Zinc/iron permease, fungal/plant||Zinc/iron permease
N_R	BnaC04g00760D	5.18	1.9	1.32	Up	0	NA	GO:0004497;GO:0005506;GO:0016020;GO:0016021;GO:0016491;GO:0016705;GO:0020037;GO:0046872;GO:0055114	--	Cytochrome P450 superfamily||Cytochrome P450||Cytochrome P450, E-class, group I||Cytochrome P450, conserved site
N_R	XLOC_106249	0	1.71	-10.57	Down	0	NA	NA	NA	NA
N_R	BnaC02g17350D	11.27	37.08	-1.84	Down	0	NA	--	--	Hydrophobic seed protein domain||Bifunctional inhibitor/plant lipid transfer protein/seed storage helical domain superfamily||Bifunctional inhibitor/plant lipid transfer protein/seed storage helical domain
N_R	BnaC09g38450D	6.66	2.56	1.25	Up	0	NA	--	--	Nucleophile aminohydrolases, N-terminal||Domain of unknown function DUF3700
N_R	BnaC01g01620D	1.56	9.97	-2.74	Down	0	N_R, P_R	--	--	-
N_R	BnaC01g29520D	0.38	1.63	-2.21	Down	0	NA	GO:0009507;GO:0009522;GO:0009523;GO:0009535;GO:0009536;GO:0009579;GO:0009765;GO:0015979;GO:0016020;GO:0016021;GO:0016168;GO:0018298	K08909	Chlorophyll a/b binding domain superfamily||Chlorophyll A-B binding protein, plant||Chlorophyll A-B binding protein
N_R	BnaC07g17210D	1.27	4.93	-2.03	Down	0	N_R, P_R	GO:0004867;GO:0009611;GO:0010951	--	Proteinase inhibitor I13, potato inhibitor I||Proteinase inhibitor I13, potato inhibitor I superfamily
N_R	BnaA01g08470D	44.18	123.52	-1.59	Down	0	NA	GO:0003824;GO:0006520;GO:0008483;GO:0009058;GO:0030170	K00815	Pyridoxal phosphate-dependent transferase||Pyridoxal phosphate-dependent transferase, major domain||Aminotransferase, class I/classII||Tyrosine/nicotianamine aminotransferase||Pyridoxal phosphate-dependent transferase domain 1
N_R	BnaC04g56540D	10.62	22.98	-1.23	Down	0	NA	--	--	Protein of unknown function DUF538||At5g01610-like superfamily
N_R	BnaA08g22130D	2.03	7.28	-1.94	Down	0	N_R, P_R	GO:0004499;GO:0016491;GO:0050660;GO:0050661;GO:0055114	K00485	FAD/NAD(P)-binding domain superfamily||Flavin amine oxidase||Flavin monooxygenase FMO||Flavin monooxygenase-like
N_R	BnaA03g12520D	4.94	12.66	-1.48	Down	0	N_R, P_R	GO:0030001;GO:0046872	--	Heavy metal-associated domain, HMA
N_R	BnaAnng34470D	7.87	2.22	1.72	Up	0	NA	GO:0016020;GO:0016021;GO:0022857;GO:0055085	--	WAT1-related protein||EamA domain
N_R	BnaC09g37960D	5.1	1.93	1.27	Up	0	NA	--	K01301	Glutamate carboxypeptidase 2-like||Transferrin receptor-like, dimerisation domain superfamily||Transferrin receptor-like, dimerisation domain||Peptidase M28||PA domain
N_R	BnaA01g11220D	2.05	5.14	-1.44	Down	0	NA	GO:0004672;GO:0004674;GO:0005524;GO:0006468;GO:0048544	--	Protein kinase, ATP binding site||Protein kinase-like domain superfamily||Protein kinase domain||Bulb-type lectin domain superfamily||S-locus glycoprotein domain||S-locus receptor kinase, C-terminal||Bulb-type lectin domain||Serine/threonine-protein kinase, active site||Serine-threonine/tyrosine-protein kinase, catalytic domain||S-locus, receptor kinase||PAN/Apple domain||S-receptor-like serine/t…
N_R	BnaC03g35660D	1.41	3.53	-1.44	Down	0	N_R, P_R	GO:0015238;GO:0015297;GO:0016020;GO:0016021;GO:0042908;GO:0042910;GO:0055085	--	Multi antimicrobial extrusion protein
N_R	BnaA09g51500D	16.2	6.74	1.13	Up	0	NA	GO:0016020;GO:0016021;GO:0022857;GO:0055085	--	EamA domain||WAT1-related protein
N_R	BnaC08g18680D	5.21	18.02	-1.89	Down	0	N_R, P_R	GO:0004499;GO:0050660;GO:0050661;GO:0055114	K00485	FAD/NAD(P)-binding domain superfamily||Flavin monooxygenase-like||Flavin monooxygenase FMO
N_R	BnaA01g09790D	0.25	1.05	-2.15	Down	0	N_R, P_R	GO:0004553;GO:0005618;GO:0005975;GO:0006073;GO:0010411;GO:0016762;GO:0042546;GO:0048046;GO:0071555	K08235	Glycoside hydrolase family 16||Concanavalin A-like lectin/glucanase domain superfamily||Xyloglucan endotransglucosylase/hydrolase||Xyloglucan endo-transglycosylase, C-terminal
N_R	BnaA10g07430D	1.85	3.91	-1.21	Down	0	N_R, P_R	GO:0015297;GO:0016020;GO:0042910;GO:0055085	K03327	Multi antimicrobial extrusion protein
N_R	BnaA07g04240D	8.42	23.41	-1.59	Down	0	NA	GO:0008194;GO:0016740;GO:0016757;GO:0016758	--	UDP-glycosyltransferase family, conserved site||UDP-glucuronosyl/UDP-glucosyltransferase
N_R	BnaC09g18640D	1.45	0.43	1.61	Up	0	NA	GO:0004252;GO:0006508;GO:0008233;GO:0008236;GO:0016787	--	Cucumisin-like catalytic domain||Peptidase S8 propeptide/proteinase inhibitor I9||Peptidase S8, subtilisin-related||Peptidase S8/S53 domain superfamily||Peptidase S8, subtilisin, Ser-active site||Peptidase S8/S53 domain||PA domain||Peptidase S8 propeptide/proteinase inhibitor I9 superfamily||Subtilisin-like protease, fibronectin type-III domain
N_R	BnaC02g01610D	43.28	119.81	-1.58	Down	0	NA	GO:0000166;GO:0006520;GO:0016491;GO:0016639;GO:0055114	K00261	NAD(P)-binding domain superfamily||NAD(P) binding domain of glutamate dehydrogenase||Glutamate/phenylalanine/leucine/valine dehydrogenase, C-terminal||Leu/Phe/Val dehydrogenases active site||Glutamate dehydrogenase||Glutamate/phenylalanine/leucine/valine dehydrogenase||Glutamate/phenylalanine/leucine/valine dehydrogenase, dimerisation domain
N_R	BnaC01g01590D	11.31	25.48	-1.29	Down	0	N_R, P_R	GO:0005506;GO:0016705;GO:0020037;GO:0055114	K00517	Cytochrome P450||Cytochrome P450 superfamily||Cytochrome P450, E-class, group I||Cytochrome P450, conserved site
N_R	BnaA03g38880D	19.58	64.39	-1.83	Down	0	N_R, P_R	--	--	-
N_R	BnaA06g09660D	22.14	48.99	-1.27	Down	0	N_R, P_R	GO:0016020;GO:0016021	--	PLAC8 motif-containing protein
N_R	BnaAnng22400D	18.84	53.62	-1.35	Down	0	N_R, P_R	GO:0016020;GO:0016021	--	-
N_R	BnaC04g32420D	56.82	128.06	-1.29	Down	0	N_R, P_R	GO:0005623;GO:0009055;GO:0015035;GO:0022900;GO:0045454;GO:0055114	K03676	Glutaredoxin subgroup||Thioredoxin-like superfamily||Glutaredoxin||Glutaredoxin, eukaryotic/virial||Glutaredoxin active site
N_R	BnaAnng36640D	5.3	1.71	1.49	Up	0	NA	GO:0004435;GO:0005622;GO:0006629;GO:0007165;GO:0008081;GO:0016042;GO:0016787;GO:0035556	K05857	EF-hand domain pair||EF-Hand 1, calcium-binding site||Phosphoinositide phospholipase C family||Phospholipase C, phosphatidylinositol-specific, Y domain||Phosphatidylinositol-specific phospholipase C, X domain||Phosphoinositide-specific phospholipase C, EF-hand-like domain||PLC-like phosphodiesterase, TIM beta/alpha-barrel domain superfamily
N_R	BnaA10g00770D	8.97	3.47	1.24	Up	0	NA	GO:0016020;GO:0016021;GO:0022857	--	WAT1-related protein||EamA domain
N_R	BnaA09g29860D	3.09	0.26	3.27	Up	0	NA	--	--	-
N_R	BnaA03g29430D	12.42	33.11	-1.53	Down	0	N_R, P_R	--	K08341	Ubiquitin-like domain superfamily||Autophagy protein Atg8 ubiquitin-like
N_R	BnaA09g43700D	13.08	30.3	-1.35	Down	0	N_R, P_R	GO:0016020;GO:0016021	--	-
N_R	BnaA05g18150D	5.89	13.89	-1.37	Down	0	NA	GO:0005739;GO:0005960;GO:0019464	K02437	Glycine cleavage system H-protein, subgroup||Glycine cleavage system H-protein/Simiate||Single hybrid motif||Biotin/lipoyl attachment||Glycine cleavage system H-protein
N_R	BnaC01g09550D	56.67	110.98	-1.09	Down	0	N_R, P_R	GO:0003824;GO:0009116	--	Nucleoside phosphorylase domain||Nucleoside phosphorylase superfamily
N_R	BnaCnng07930D	0.1	1.4	-3.83	Down	0	N_R, P_R	--	--	NTF2-like domain superfamily||Nuclear transport factor 2
N_R	BnaA04g03550D	12.13	29.45	-1.4	Down	0	N_R, P_R	--	--	C2 domain superfamily||C2 domain
N_R	BnaA07g37170D	0.97	8.44	-3.18	Down	0	N_R, P_R	--	--	-
N_R	BnaA09g28910D	1.17	0.21	2.27	Up	0	NA	GO:0016020;GO:0016021;GO:0022857;GO:0055085;GO:0071705	--	Ureide permease||Ureide permease, plant
N_R	BnaAnng26160D	16.04	4.67	1.63	Up	0	NA	GO:0016020;GO:0016021;GO:0080143	--	Protein glutamine dumper
N_R	BnaA01g10320D	0.2	4.09	-4.37	Down	0	N_R, P_R	GO:0071555	--	Nucleotide-diphospho-sugar transferase||Nucleotide-diphospho-sugar transferases
N_R	BnaC02g35750D	1.54	6.47	-2.17	Down	0	N_R, P_R	GO:0010112	--	Protein NIM1-INTERACTING 2
N_R	BnaC09g13230D	49.2	19.23	1.23	Up	0	NA	GO:0004553;GO:0004564;GO:0004575;GO:0005975;GO:0008152;GO:0016020;GO:0016021;GO:0016787;GO:0016798	K01193	Glycosyl hydrolase family 32, C-terminal||Concanavalin A-like lectin/glucanase domain superfamily||Glycosyl hydrolase, five-bladed beta-propellor domain superfamily||Beta-fructofuranosidase||Glycoside hydrolase, family 32||Glycosyl hydrolase family 32, N-terminal||Glycoside hydrolase, family 32, active site
N_R	BnaA08g21470D	14.12	34.65	-1.41	Down	0	NA	GO:0008171	--	Winged helix-like DNA-binding domain superfamily||O-methyltransferase domain||S-adenosyl-L-methionine-dependent methyltransferase||O-methyltransferase COMT-type||Winged helix DNA-binding domain superfamily
N_R	BnaA10g06020D	11.6	3.49	1.61	Up	0	N_R, P_R	--	--	NAD(P)-binding domain superfamily||Short-chain dehydrogenase/reductase SDR
N_R	BnaA03g21140D	9.92	32.51	-1.82	Down	0	NA	GO:0004857;GO:0030599;GO:0042545;GO:0045330;GO:0045490	K01051	Pectin lyase fold/virulence factor||Pectin lyase fold||Pectinesterase, catalytic||Invertase/pectin methylesterase inhibitor domain superfamily||Carbohydrate-binding/sugar hydrolysis domain||Pectinesterase, Asp active site||Pectinesterase inhibitor domain
N_R	BnaC08g17590D	75.94	180.95	-1.37	Down	0	NA	GO:0004866	--	Kunitz inhibitor STI-like superfamily||Proteinase inhibitor I3, Kunitz legume
N_R	BnaA09g53180D	0.06	5	-6.36	Down	0	NA	--	--	-
N_R	XLOC_115875	5.74	13.84	-1.38	Down	0	N_R, P_R	NA	NA	NA
N_R	BnaA07g08290D	1.54	0.34	2.02	Up	0	NA	GO:0016788	--	SGNH hydrolase superfamily||GDSL lipase/esterase-like, plant||GDSL lipase/esterase
N_R	BnaC09g20710D	1.41	3.21	-1.32	Down	0	NA	GO:0003824;GO:0005515;GO:0005737;GO:0009072	K01800	Glutathione S-transferases, class Zeta||Thioredoxin-like superfamily||Glutathione S-transferase, C-terminal-like||Glutathione S-transferase, N-terminal||Glutathione S-transferase, C-terminal||Glutathione S-transferases, class Zeta , N-terminal||Glutathione S-transferases, class Zeta , C-terminal||Glutathione Transferase family||Glutathione S-transferase, C-terminal domain superfamily
N_R	BnaC07g12690D	0.13	0	8	Up	0	NA	GO:0006857;GO:0016020;GO:0016021;GO:0022857;GO:0055085	--	MFS transporter superfamily||PTR2 family proton/oligopeptide symporter, conserved site||Proton-dependent oligopeptide transporter family
N_R	BnaC04g08440D	0.12	0.8	-2.85	Down	0	NA	GO:0008194;GO:0016740;GO:0016757;GO:0016758	K13496	UDP-glycosyltransferase family, conserved site||UDP-glucuronosyl/UDP-glucosyltransferase
N_R	BnaC03g14390D	1.71	3.95	-1.33	Down	0	NA	GO:0005096;GO:0043547	--	Rab3 GTPase-activating protein catalytic subunit
N_R	BnaA10g00210D	9.8	4.18	1.1	Up	0	NA	GO:0006812;GO:0006813;GO:0008324;GO:0015299;GO:0016021;GO:0055085	--	K+/H+ exchanger||Cation/H+ exchanger||Sodium/solute symporter superfamily||Regulator of K+ conductance, N-terminal||NAD(P)-binding domain superfamily
N_R	BnaCnng24520D	4.11	8.9	-1.24	Down	0	NA	GO:0003677;GO:0003700;GO:0005634;GO:0006351;GO:0006355	--	AP2/ERF domain||DNA-binding domain superfamily||AP2/ERF domain superfamily
N_R	BnaC08g41500D	0.98	3.6	-1.97	Down	0	N_R, P_R	GO:0004497;GO:0004499;GO:0016491;GO:0050660;GO:0050661;GO:0055114	--	Flavin monooxygenase-like||Flavin monooxygenase FMO||FAD/NAD(P)-binding domain superfamily
N_R	BnaA09g33590D	0.8	0.12	2.63	Up	0	NA	GO:0005506;GO:0016705;GO:0020037;GO:0055114	K00517	Cytochrome P450, E-class, group I||Cytochrome P450, conserved site||Cytochrome P450||Cytochrome P450 superfamily
N_R	BnaA01g25830D	0	0.73	-9.87	Down	0	N_R, K_R	GO:0000166;GO:0003676;GO:0004812;GO:0005524;GO:0006418	K01893	Aminoacyl-tRNA synthetase, class II (D/K/N)||Nucleic acid-binding, OB-fold||Aminoacyl-tRNA synthetase, class II||OB-fold nucleic acid binding domain, AA-tRNA synthetase-type||WHEP-TRS domain
N_R	BnaA08g29950D	17.82	7.68	1.09	Up	0	NA	GO:0000166;GO:0003824;GO:0004356;GO:0005524;GO:0006542;GO:0006807;GO:0016874	K01915	Glutamine synthetase/guanido kinase, catalytic domain||Glutamine synthetase, N-terminal conserved site||Glutamine synthetase, beta-Grasp domain||Glutamine synthetase, glycine-rich site||Glutamine synthetase, catalytic domain||Glutamine synthetase, N-terminal domain superfamily
N_R	BnaA09g44390D	37.79	15.65	1.14	Up	0	NA	GO:0005576;GO:0005618;GO:0030145;GO:0045735;GO:0046872;GO:0048046	--	RmlC-like cupin domain superfamily||RmlC-like jelly roll fold||Cupin 1||Germin
N_R	BnaA04g24370D	1.91	0.44	2.01	Up	0	NA	GO:0005506;GO:0016705;GO:0020037;GO:0055114	--	Cytochrome P450||Cytochrome P450 superfamily||Cytochrome P450, conserved site||Cytochrome P450, E-class, group I
N_R	BnaCnng46010D	0.23	1.62	-2.84	Down	0	NA	GO:0005385;GO:0006811;GO:0016020;GO:0016021;GO:0030001;GO:0046873;GO:0055085;GO:0071577	K14709	Zinc/iron permease, fungal/plant||Zinc/iron permease
N_R	BnaC05g45460D	7.97	3.18	1.19	Up	0	NA	GO:0005774;GO:0006812;GO:0006814;GO:0006885;GO:0009651;GO:0015299;GO:0015385;GO:0016021;GO:0055075;GO:0055085	--	Cation/H+ exchanger, CPA1 family||Na+/H+ exchanger||Na+/H+ exchanger 3/4||Cation/H+ exchanger
N_R	BnaCnng43090D	70.51	151.57	-1.22	Down	0	N_R, P_R	GO:0003824;GO:0006520;GO:0008483;GO:0009058;GO:0030170	K11819	Pyridoxal phosphate-dependent transferase domain 1||Tyrosine/nicotianamine aminotransferase||Aminotransferase, class I/classII||Pyridoxal phosphate-dependent transferase, major domain||Pyridoxal phosphate-dependent transferase
N_R	BnaA02g33910D	12.4	33.63	-1.56	Down	0	NA	GO:0003677;GO:0005634;GO:0006355	--	NAC domain superfamily||NAC domain
N_R	BnaC01g41140D	4.35	10.21	-1.34	Down	0	NA	GO:0004672;GO:0004674;GO:0005524;GO:0006468;GO:0016020;GO:0016021;GO:0048544	--	PAN/Apple domain||S-locus, receptor kinase||Serine-threonine/tyrosine-protein kinase, catalytic domain||Serine/threonine-protein kinase, active site||S-locus receptor kinase, C-terminal||S-locus glycoprotein domain||Protein kinase domain||Protein kinase, ATP binding site||Protein kinase-like domain superfamily
N_R	BnaC09g37310D	86.07	33.6	1.22	Up	0	NA	GO:0006952	--	START-like domain superfamily||Bet v I/Major latex protein
N_R	BnaC02g09920D	3.82	7.88	-1.17	Down	0	NA	GO:0016020;GO:0016021;GO:0030001;GO:0046873;GO:0055085	K14709	Zinc/iron permease
N_R	BnaCnng19670D	10.09	3.34	1.47	Up	0	NA	GO:0046983	--	Myc-type, basic helix-loop-helix (bHLH) domain||Helix-loop-helix DNA-binding domain superfamily
N_R	BnaA03g00260D	34.62	74.98	-1.25	Down	0	NA	GO:0004322;GO:0005623;GO:0006826;GO:0006879;GO:0008199;GO:0016491;GO:0046872;GO:0055114	K00522	Ferritin||Ferritin, conserved site||Ferritin-like||Ferritin-like superfamily||Ferritin/DPS protein domain||Ferritin-like diiron domain
N_R	BnaA02g12880D	5.46	2.17	1.2	Up	0	N_R, P_R	GO:0000027;GO:0000166;GO:0005524;GO:0005634;GO:0016887	K14572	P-loop containing nucleoside triphosphate hydrolase||Midasin AAA lid domain 5||ATPase, dynein-related, AAA domain||Sigma-54 interaction domain, ATP-binding site 1||Midasin, AAA lid domain 7||AAA+ ATPase domain||Midasin
N_R	BnaCnng44540D	10.13	1.37	2.75	Up	0	NA	GO:0003677	K09422	SANT/Myb domain||Myb domain||Homeobox-like domain superfamily
N_R	BnaA07g29170D	0.4	1.36	-1.88	Down	0	NA	GO:0003677;GO:0006357;GO:0046983	--	Achaete-scute transcription factor-related||Myc-type, basic helix-loop-helix (bHLH) domain||Helix-loop-helix DNA-binding domain superfamily
N_R	BnaC08g27520D	2.9	0.86	1.63	Up	0	NA	GO:0016020;GO:0016021;GO:0022857	--	WAT1-related protein||EamA domain
N_R	BnaA03g04470D	1.85	5.74	-1.73	Down	0	NA	GO:0022857;GO:0055085	--	Major facilitator superfamily domain||Tetracycline resistance protein TetA/multidrug resistance protein MdtG||Major facilitator superfamily||MFS transporter superfamily
N_R	BnaC06g14590D	0.08	0.77	-3.35	Down	0	NA	GO:0015267;GO:0016020;GO:0016021;GO:0055085	K09872	Major intrinsic protein||Aquaporin-like||Aquaporin transporter||Major intrinsic protein, conserved site
N_R	BnaC02g31270D	0.25	1.09	-2.26	Down	0	NA	GO:0000166;GO:0004672;GO:0004674;GO:0005515;GO:0005524;GO:0006468;GO:0016020;GO:0016021;GO:0016301;GO:0016310;GO:0016740	--	Protein kinase, ATP binding site||Protein kinase-like domain superfamily||Protein kinase domain||Leucine-rich repeat-containing N-terminal, plant-type||Serine/threonine-protein kinase, active site||Leucine-rich repeat||Leucine-rich repeat domain superfamily||Leucine-rich repeat, typical subtype
N_R	BnaA08g05990D	6.79	14.99	-1.26	Down	0	N_R, P_R	GO:0016020;GO:0016021;GO:0055085	--	Tetrapeptide transporter, OPT1/isp4||Oligopeptide transporter, OPT superfamily
N_R	BnaA05g24200D	13.72	42.02	-1.74	Down	0	NA	--	--	-
N_R	BnaA05g00740D	1.69	4.18	-1.42	Down	0	N_R, P_R, K_R	GO:0005452;GO:0006820;GO:0015698;GO:0016020;GO:0016021	--	Bicarbonate transporter, C-terminal||Bicarbonate transporter, eukaryotic
N_R	BnaC04g44980D	0.29	1.58	-2.58	Down	0	NA	GO:0016020;GO:0016021	--	Late embryogenesis abundant protein, LEA_2 subgroup
N_R	BnaC03g77410D	0.31	1.56	-2.42	Down	0	N_R, P_R	--	--	Alpha/Beta hydrolase fold||Serine aminopeptidase, S33
N_R	BnaA02g20030D	5.65	1.68	1.61	Up	0	NA	--	--	LURP-one-related superfamily||Tubby-like, C-terminal||LURP-one-related
N_R	BnaA03g52330D	3.63	0.43	2.86	Up	0	NA	GO:0005623;GO:0009055;GO:0015035;GO:0022900;GO:0045454;GO:0055114	--	Glutaredoxin||Thioredoxin-like superfamily||Glutaredoxin-like, plant II
N_R	BnaC03g28000D	4.77	1.1	1.99	Up	0	NA	GO:0003824;GO:0009058;GO:0030170	K01762	Pyridoxal phosphate-dependent transferase, major domain||Pyridoxal phosphate-dependent transferase||Aminotransferases, class-I, pyridoxal-phosphate-binding site||Pyridoxal phosphate-dependent transferase domain 1||Aminotransferase, class I/classII
N_R	BnaA04g10240D	62.54	140.23	-1.29	Down	0	N_R, P_R	GO:0005623;GO:0009055;GO:0015035;GO:0022900;GO:0045454;GO:0055114	K03676	Glutaredoxin, eukaryotic/virial||Glutaredoxin active site||Glutaredoxin subgroup||Glutaredoxin||Thioredoxin-like superfamily
N_R	BnaC08g47730D	0.81	0.16	2.24	Up	0	NA	--	--	-
N_R	BnaA05g03420D	1.24	3.21	-1.49	Down	0	N_R, P_R	GO:0004568;GO:0005975;GO:0006032;GO:0008061;GO:0016998	K01183	Glycoside hydrolase, family 19, catalytic||Glycoside hydrolase, family 19||Endochitinase-like superfamily||Chitin-binding, type 1, conserved site||Lysozyme-like domain superfamily||Chitin-binding, type 1
N_R	BnaA01g29260D	28.81	11.6	1.18	Up	0	NA	GO:0004497;GO:0005506;GO:0016020;GO:0016021;GO:0016491;GO:0016705;GO:0020037;GO:0046872;GO:0055114	--	Cytochrome P450||Cytochrome P450 superfamily||Cytochrome P450, E-class, group I||Cytochrome P450, conserved site
N_R	BnaC04g17540D	3.86	7.72	-1.13	Down	0	NA	GO:0016747	--	Chloramphenicol acetyltransferase-like domain superfamily||Transferase
N_R	BnaA08g04320D	65.27	192.92	-1.69	Down	0	NA	GO:0005623;GO:0006662;GO:0015035;GO:0045454	K03671	Thioredoxin-like superfamily||Thioredoxin, conserved site||Thioredoxin domain
N_R	BnaA07g15050D	68.45	146.79	-1.23	Down	0	N_R, P_R	--	--	DC1
N_R	XLOC_066212	16.08	33.34	-1.18	Down	0	NA	NA	NA	NA
N_R	BnaC09g45960D	10.11	22.99	-1.32	Down	0	N_R, K_R	--	--	Protein of unknown function DUF599
N_R	BnaC09g49050D	1.56	0.22	2.59	Up	0	NA	GO:0003700;GO:0006355	K08064	Nuclear transcription factor Y subunit A
N_R	BnaC01g29500D	0.36	1.64	-2.26	Down	0	N_R, P_R	--	--	-
N_R	BnaA09g42820D	2.7	9.9	-2.02	Down	0	NA	--	--	-
N_R	BnaA07g16850D	7.61	19.38	-1.47	Down	0	NA	GO:0003700;GO:0006355;GO:0043565	--	WRKY domain superfamily||WRKY domain
N_R	BnaA03g56840D	3.31	7	-1.2	Down	0	N_R, P_R	GO:0004497;GO:0005506;GO:0016020;GO:0016021;GO:0016491;GO:0016705;GO:0020037;GO:0046872;GO:0055114	--	Cytochrome P450 superfamily||Cytochrome P450||Cytochrome P450, conserved site||Cytochrome P450, E-class, group I
N_R	BnaC06g05060D	0.21	0	7.49	Up	0	NA	GO:0008080	--	Acyl-CoA N-acyltransferase||GNAT domain
N_R	BnaC03g30370D	30.25	11.89	1.22	Up	0	NA	GO:0016491;GO:0046872;GO:0055114	--	Oxoglutarate/iron-dependent dioxygenase||Non-haem dioxygenase N-terminal domain||Isopenicillin N synthase-like
N_R	XLOC_023053	0.29	2.13	-2.9	Down	0	NA	NA	NA	NA
N_R	BnaC03g69250D	1.28	0	9.87	Up	0	N_R, P_R, K_R	--	--	-
N_R	BnaA03g11320D	1.99	5.69	-1.62	Down	0	NA	GO:0004672;GO:0005524;GO:0006468	K08867	Protein kinase domain||Protein kinase-like domain superfamily
N_R	BnaA03g60430D	22.43	44.55	-1.12	Down	0	NA	GO:0016491;GO:0046872;GO:0055114	K05933	Oxoglutarate/iron-dependent dioxygenase||Non-haem dioxygenase N-terminal domain||Isopenicillin N synthase-like
N_R	BnaC04g49560D	59.58	25.1	1.12	Up	0	NA	GO:0004108;GO:0006099;GO:0006101;GO:0016740;GO:0046912	K01647	Citrate synthase-like, small alpha subdomain||Citrate synthase superfamily||Citrate synthase||Citrate synthase active site||Citrate synthase-like, large alpha subdomain||Citrate synthase, eukaryotic-type
N_R	BnaC09g26900D	120.1	317.3	-1.52	Down	0	N_R, P_R	--	--	-
N_R	BnaA01g30830D	5.82	14.62	-1.45	Down	0	N_R, P_R	--	--	Leucine-rich repeat-containing N-terminal, plant-type||Leucine-rich repeat domain superfamily
N_R	BnaA07g20960D	30.56	13.07	1.09	Up	0	NA	GO:0008171;GO:0046983	--	Winged helix-like DNA-binding domain superfamily||S-adenosyl-L-methionine-dependent methyltransferase||O-methyltransferase domain||O-methyltransferase COMT-type||Plant methyltransferase dimerisation||Winged helix DNA-binding domain superfamily
N_R	BnaA06g05200D	17.74	6.16	1.41	Up	0	N_R, P_R	GO:0016020;GO:0016021;GO:0022857;GO:0055085	--	Sugar/inositol transporter||Major facilitator, sugar transporter-like||Major facilitator superfamily domain||Sugar transporter, conserved site||MFS transporter superfamily
N_R	BnaCnng11120D	30.87	59.64	-1.07	Down	0	N_R, P_R	--	K18881	DJ-1/PfpI||Class I glutamine amidotransferase-like
N_R	BnaA09g15640D	2.91	1.01	1.4	Up	0	NA	GO:0016020;GO:0016021;GO:0022857;GO:0055085	--	Sugar/inositol transporter||Major facilitator, sugar transporter-like||Major facilitator superfamily domain||Sugar transporter, conserved site||MFS transporter superfamily
N_R	BnaA05g33810D	0.06	0.64	-3.46	Down	0	N_R, P_R	GO:0004089;GO:0008270;GO:0015976;GO:0016829	K01673	Carbonic anhydrase superfamily||Carbonic anhydrase||Carbonic anhydrase, prokaryotic-like, conserved site
N_R	BnaA09g39630D	33.5	9.17	1.72	Up	0	NA	--	K18551	-
N_R	BnaA01g28700D	0	0.24	-7.62	Down	0	NA	--	--	-
N_R	BnaA07g09050D	1	0.24	1.92	Up	0	NA	GO:0016020;GO:0016021	--	Nucleotide-diphospho-sugar transferases
N_R	BnaA09g13300D	33.66	72.11	-1.22	Down	0	N_R, P_R	GO:0016491;GO:0046872;GO:0055114	K05933	Oxoglutarate/iron-dependent dioxygenase||Non-haem dioxygenase N-terminal domain||Isopenicillin N synthase-like
N_R	BnaC04g40560D	0	0.3	-7.56	Down	0	NA	GO:0005515	K00799	Glutathione S-transferase, C-terminal-like||Thioredoxin-like superfamily||Glutathione S-transferase, C-terminal domain superfamily||Glutathione S-transferase, N-terminal
N_R	BnaA07g06690D	1.55	4.81	-1.76	Down	0	NA	--	--	ALOG family||ALOG domain
N_R	BnaC06g35000D	19.75	46.66	-1.35	Down	0	NA	GO:0008146;GO:0016740	K11821	P-loop containing nucleoside triphosphate hydrolase||Sulfotransferase domain
N_R	BnaAnng07900D	3.88	14.18	-2	Down	0	NA	GO:0016020;GO:0016021;GO:0080143	--	Protein glutamine dumper
N_R	BnaA10g05590D	3.65	1.43	1.23	Up	0	NA	GO:0016020;GO:0016021;GO:0022857;GO:0055085	--	Xanthine/uracil/vitamin C permease
N_R	BnaC02g02600D	66.4	28.29	1.1	Up	0	NA	--	--	ACT domain-containing protein ACR1-12||ACT domain
N_R	BnaA08g14520D	7.89	24.39	-1.73	Down	0	NA	GO:0016491;GO:0046872;GO:0055114	--	Isopenicillin N synthase-like||Oxoglutarate/iron-dependent dioxygenase||Non-haem dioxygenase N-terminal domain
N_R	BnaA06g01000D	6.15	14.19	-1.33	Down	0	NA	--	--	Malectin-like domain
N_R	BnaC06g05690D	11.44	4.26	1.3	Up	0	N_R, P_R, K_R	GO:0016491;GO:0046872;GO:0055114	--	Non-haem dioxygenase N-terminal domain||Oxoglutarate/iron-dependent dioxygenase||Isopenicillin N synthase-like
N_R	BnaA02g18320D	84.65	37.35	1.06	Up	0	NA	GO:0008168;GO:0008171;GO:0016740;GO:0032259;GO:0046983	--	O-methyltransferase COMT-type||Plant methyltransferase dimerisation||Winged helix DNA-binding domain superfamily||Winged helix-like DNA-binding domain superfamily||S-adenosyl-L-methionine-dependent methyltransferase||O-methyltransferase domain
N_R	BnaC05g34370D	36.52	84.93	-1.35	Down	0	NA	GO:0003723;GO:0003735;GO:0005840;GO:0006412;GO:0022625	K02908	50S ribosomal protein L30e-like||Ribosomal protein L7Ae/L30e/S12e/Gadd45||Ribosomal protein L30e||Ribosomal protein L30e, conserved site||Ribosomal protein L30/YlxQ
N_R	BnaC06g06720D	11.06	23.07	-1.18	Down	0	NA	GO:0006629;GO:0016298;GO:0016788	--	Lipase, GDSL, active site||SGNH hydrolase superfamily||GDSL lipase/esterase||GDSL lipase/esterase-like, plant
N_R	BnaC03g42170D	3.86	1.37	1.36	Up	0	NA	GO:0003824;GO:0008661;GO:0016114	K01662	Transketolase, C-terminal domain||Transketolase binding site||Thiamin diphosphate-binding fold||Deoxyxylulose-5-phosphate synthase||Transketolase-like, pyrimidine-binding domain||Transketolase C-terminal/Pyruvate-ferredoxin oxidoreductase domain II||Transketolase, N-terminal
N_R	BnaA05g02510D	0.23	0	7.47	Up	0	NA	--	--	Remorin, C-terminal
N_R	BnaA05g17230D	0.92	2.39	-1.5	Down	0	NA	--	--	-
N_R	BnaC09g29260D	139.81	369.09	-1.52	Down	0	N_R, P_R	--	--	-
N_R	BnaC03g31350D	17.1	42.91	-1.46	Down	0	NA	GO:0010112	--	NPR1/NH1-interacting protein
N_R	BnaA08g12730D	0.41	1.74	-2.17	Down	0	NA	--	--	Serine aminopeptidase, S33||Alpha/Beta hydrolase fold
N_R	BnaC01g04530D	519.13	1086.29	-1.18	Down	0	N_R, K_R	GO:0005576	K13449	Cysteine-rich secretory protein-related||CAP superfamily||CAP domain||Allergen V5/Tpx-1-related, conserved site||Venom allergen 5-like
N_R	BnaC05g27560D	1.16	2.83	-1.41	Down	0	N_R, P_R	GO:0004672;GO:0005515;GO:0005524;GO:0006468	--	Leucine rich repeat 4||Protein kinase-like domain superfamily||Protein kinase, ATP binding site||Protein kinase domain||Tyrosine-protein kinase, active site||Leucine-rich repeat domain superfamily||Serine-threonine/tyrosine-protein kinase, catalytic domain||Leucine-rich repeat||Leucine-rich repeat, typical subtype
N_R	BnaCnng09450D	10.01	21.5	-1.22	Down	0	NA	GO:0003712;GO:0004402;GO:0005515;GO:0005634;GO:0006355;GO:0008270;GO:0016573;GO:0042025	K00517	BTB/POZ domain||TAZ domain superfamily||Zinc finger, TAZ-type||SKP1/BTB/POZ domain superfamily
N_R	BnaAnng35400D	0.02	0.54	-4.91	Down	0	N_R, P_R	GO:0008194;GO:0016740;GO:0016757;GO:0016758	K13496	UDP-glycosyltransferase family, conserved site||UDP-glucuronosyl/UDP-glucosyltransferase
N_R	BnaC07g09660D	0.08	0.35	-2.18	Down	0	N_R, P_R	GO:0004672;GO:0005515;GO:0005524;GO:0006468	--	Malectin domain||Protein kinase domain||Leucine-rich repeat domain superfamily||Leucine-rich repeat||Serine/threonine-protein kinase, active site||Protein kinase, ATP binding site||Protein kinase-like domain superfamily
N_R	BnaC03g04660D	1.06	0.32	1.6	Up	0	NA	GO:0005985;GO:0016157;GO:0046524	K00696	Sucrose synthase||Sucrose-phosphatase-like, N-terminal||Sucrose-phosphate synthase, C-terminal||Glycosyl transferase, family 1||Sucrose phosphate synthase, plant
N_R	BnaC05g51330D	6.88	20.99	-1.73	Down	0	NA	--	--	-
N_R	BnaC02g36040D	0.52	0.05	3.23	Up	0	NA	GO:0005506;GO:0016705;GO:0020037;GO:0055114	--	Cytochrome P450, conserved site||Cytochrome P450, E-class, group I||Cytochrome P450||Cytochrome P450 superfamily
N_R	BnaAnng25270D	2.41	0.13	3.85	Up	0	NA	--	--	-
N_R	BnaA08g02780D	14.05	28.73	-1.16	Down	0	NA	GO:0000326;GO:0005773	--	BURP domain
N_R	BnaC09g21970D	0.96	0.1	3.02	Up	0	NA	GO:0016020;GO:0016021;GO:0022857;GO:0055085;GO:0071705	--	Ureide permease||Ureide permease, plant
N_R	BnaA07g38830D	0.01	0.34	-4.81	Down	0	N_R, P_R	GO:0003950	--	RST domain of plant C-terminal||Poly(ADP-ribose) polymerase, catalytic domain
N_R	BnaA01g24790D	72.12	163.37	-1.3	Down	0	N_R, P_R	--	--	Cysteine-rich transmembrane CYSTM domain
N_R	BnaC06g14510D	29.69	64.01	-1.23	Down	0	NA	GO:0003824	K10775	Fumarase/histidase, N-terminal||Aromatic amino acid lyase||L-Aspartase-like
N_R	XLOC_103678	1.1	3.11	-1.62	Down	0	N_R, P_R	NA	NA	NA
N_R	BnaC05g07220D	6.98	19.15	-1.59	Down	0	N_R, P_R	--	--	Mature-T-Cell Proliferation I type||Cysteine alpha-hairpin motif superfamily
N_R	BnaC06g06440D	2.45	9.3	-2.05	Down	0	N_R, P_R	--	--	-
N_R	BnaA09g36850D	11.57	4.56	1.21	Up	0	NA	--	--	Remorin, C-terminal
N_R	BnaC07g38010D	1	2.66	-1.52	Down	0	N_R, P_R	GO:0004672;GO:0005524;GO:0006468	--	Protein kinase, ATP binding site||Protein kinase-like domain superfamily||Serine/threonine-protein kinase, active site||Gnk2-homologous domain||Protein kinase domain||Gnk2-homologous domain superfamily
N_R	BnaCnng77080D	4.66	17.3	-1.99	Down	0	N_R, P_R	GO:0004497;GO:0004499;GO:0016491;GO:0050660;GO:0050661;GO:0055114	K00485	FAD/NAD(P)-binding domain superfamily||Flavin monooxygenase-like
N_R	BnaA03g21100D	15.42	41.2	-1.55	Down	0	NA	--	--	Hydrophobic seed protein domain||Bifunctional inhibitor/plant lipid transfer protein/seed storage helical domain superfamily||Bifunctional inhibitor/plant lipid transfer protein/seed storage helical domain
N_R	BnaC01g01020D	0.09	0.46	-2.41	Down	0	N_R, P_R	GO:0003824;GO:0005975;GO:0030246	K18195	Galactose mutarotase-like domain superfamily||Carbohydrate-binding-like fold||Rhamnogalacturonate lyase||Rhamnogalacturonan lyase, domain II||Galactose-binding-like domain superfamily||Rhamnogalacturonan lyase, domain III
N_R	BnaCnng78090D	1.59	6.35	-2.11	Down	0	NA	--	--	-
N_R	BnaC07g38100D	0.05	0.41	-3.01	Down	0	NA	GO:0004672;GO:0005524;GO:0006468	--	Serine-threonine/tyrosine-protein kinase, catalytic domain||Protein kinase-like domain superfamily||Gnk2-homologous domain||Serine/threonine-protein kinase, active site||Gnk2-homologous domain superfamily||Protein kinase domain
N_R	BnaA01g03020D	0.1	0.7	-2.95	Down	0	N_R, P_R	GO:0008194;GO:0016740;GO:0016757;GO:0016758	--	UDP-glycosyltransferase family, conserved site||UDP-glucuronosyl/UDP-glucosyltransferase
N_R	BnaA07g31260D	17.37	39.67	-1.3	Down	0	N_R, P_R	GO:0008146;GO:0016740	K11821	Sulfotransferase domain||P-loop containing nucleoside triphosphate hydrolase
N_R	BnaCnng39620D	0.6	1.39	-1.34	Down	0	NA	--	K03263	-
N_R	BnaC03g22180D	3.59	7.8	-1.24	Down	0	N_R, P_R	GO:0000166;GO:0004672;GO:0004674;GO:0005524;GO:0006468	--	Protein kinase, ATP binding site||Protein kinase-like domain superfamily||Serine/threonine-protein kinase, active site||Serine-threonine/tyrosine-protein kinase, catalytic domain||Protein kinase domain
N_R	BnaC03g73310D	0	0.15	-7.49	Down	0	N_R, P_R	GO:0016491;GO:0046872;GO:0055114	K06892	Non-haem dioxygenase N-terminal domain||Oxoglutarate/iron-dependent dioxygenase||Isopenicillin N synthase-like
N_R	BnaAnng37680D	140.13	57.36	1.16	Up	0	NA	GO:0016020;GO:0016021;GO:0022857;GO:0055085	--	WAT1-related protein||EamA domain
N_R	BnaCnng15960D	3.54	7.65	-1.23	Down	0	N_R, P_R	--	--	Protein of unknown function DUF789
N_R	BnaA05g07730D	0.38	1.19	-1.73	Down	0	N_R, P_R	GO:0016021	--	Transmembrane protein TauE-like
N_R	BnaA03g38450D	0	0.22	-8.04	Down	0	N_R, P_R	GO:0003824;GO:0008483	K10206	Pyridoxal phosphate-dependent transferase domain 1||LL-diaminopimelate aminotransferase/aminotransferase ALD1
N_R	BnaC03g34060D	0.45	2.05	-2.31	Down	0	N_R, P_R	--	--	Defensin-like protein
N_R	BnaC05g16860D	22.24	8.32	1.29	Up	0	NA	GO:0005509	K13448	EF-hand domain pair protein CML-like||EF-hand domain||EF-hand domain pair||EF-Hand 1, calcium-binding site
N_R	BnaC08g18730D	4.25	9.72	-1.13	Down	0	N_R, P_R	--	--	Gdt1 family
N_R	BnaC03g70370D	0.74	0	9.63	Up	0	N_R, P_R	GO:0004721;GO:0006470;GO:0016787;GO:0046872	K06269	Metallo-dependent phosphatase-like||Serine/threonine-specific protein phosphatase/bis(5-nucleosyl)-tetraphosphatase||Calcineurin-like phosphoesterase domain, ApaH type||Serine-threonine protein phosphatase, N-terminal
N_R	BnaA06g04300D	0	1.26	-9.52	Down	0	N_R, P_R	GO:0005515	--	Ankyrin repeat||PGG domain||Ankyrin repeat-containing domain superfamily||Ankyrin repeat-containing domain
N_R	BnaA07g34810D	72.38	32.25	1.04	Up	0	NA	--	--	-
N_R	BnaA09g16560D	1.22	0.24	2.22	Up	0	N_R, K_R	GO:0046983	--	Myc-type, basic helix-loop-helix (bHLH) domain||Helix-loop-helix DNA-binding domain superfamily
N_R	BnaA03g50380D	0.35	1.23	-1.94	Down	0	NA	--	--	Leucine-rich repeat, cysteine-containing subtype||Leucine-rich repeat domain superfamily
N_R	BnaCnng21700D	1.35	4.74	-1.91	Down	0	NA	--	--	Gnk2-homologous domain superfamily||Gnk2-homologous domain
N_R	BnaC06g09210D	1.6	6.91	-2.24	Down	0	N_R, P_R	--	--	-
N_R	BnaA03g52770D	10.56	3.96	1.3	Up	0	NA	GO:0016020;GO:0016021	--	Protein of unknown function DUF677
N_R	BnaC08g31400D	0.26	0.8	-1.76	Down	0	NA	GO:0016491;GO:0055114	--	Non-haem dioxygenase N-terminal domain||Oxoglutarate/iron-dependent dioxygenase||Isopenicillin N synthase-like
N_R	BnaA01g10690D	11.49	26.64	-1.34	Down	0	N_R, P_R	GO:0005509	K13448	EF-hand domain pair protein CML-like||EF-hand domain||EF-Hand 1, calcium-binding site||EF-hand domain pair
N_R	BnaC03g74320D	74.25	164.65	-1.29	Down	0	N_R, P_R	--	--	Glycine rich protein
N_R	BnaC06g29180D	5.25	2	1.27	Up	0	N_R, P_R	GO:0008168	--	Methyltransferase, alpha-helical capping domain||S-adenosyl-L-methionine-dependent methyltransferase||SAM dependent carboxyl methyltransferase
N_R	BnaA09g29850D	2.34	0.13	3.81	Up	0	NA	--	--	-
N_R	XLOC_114791	2.18	0.43	2.21	Up	0	NA	NA	NA	NA
N_R	BnaAnng39070D	12.29	27.82	-1.3	Down	0	NA	--	--	PLAC8 motif-containing protein
N_R	BnaC06g38390D	9.7	20.22	-1.2	Down	0	N_R, P_R	--	K20471	-
N_R	BnaAnng00920D	0.59	0.08	2.82	Up	0	NA	GO:0003824	K15634	Histidine phosphatase superfamily||Histidine phosphatase superfamily, clade-1||Phosphoglycerate/bisphosphoglycerate mutase, active site
N_R	BnaA05g16830D	52.22	103.32	-1.1	Down	0	N_R, P_R	GO:0000103;GO:0004781	K13811	Sulphate adenylyltransferase catalytic domain||Sulphate adenylyltransferase||Rossmann-like alpha/beta/alpha sandwich fold||ATP-sulfurylase PUA-like domain||PUA-like superfamily
N_R	BnaCnng23020D	6.49	16.05	-1.44	Down	0	N_R, P_R	GO:0005515	--	Leucine-rich repeat-containing N-terminal, plant-type||Leucine-rich repeat||Leucine-rich repeat domain superfamily
N_R	BnaC06g18950D	2.3	0.73	1.52	Up	0	NA	GO:0003677;GO:0005634;GO:0006355;GO:0008289;GO:0043565	K09338	START-like domain superfamily||Homeobox-leucine zipper protein GLABRA2/ANL2/PDF2/ATML1-like||Homeobox-like domain superfamily||Homeobox, conserved site||START domain||Homeobox domain
N_R	BnaA09g31660D	1.37	3.67	-1.54	Down	0	NA	GO:0003824	--	Alpha/Beta hydrolase fold||Epoxide hydrolase-like||Alpha/beta hydrolase fold-1
N_R	BnaA02g21780D	3.68	1.61	1.07	Up	0	NA	GO:0004601;GO:0016020;GO:0016021;GO:0016491;GO:0050664;GO:0055114;GO:0098869	K13447	Ferric reductase, NAD binding domain||Ferric reductase transmembrane component-like domain||FAD-binding 8||Ferredoxin-NADP reductase (FNR), nucleotide-binding domain||EF-hand domain pair||Riboflavin synthase-like beta-barrel||FAD-binding domain, ferredoxin reductase-type||Cytochrome b245, heavy chain||NADPH oxidase Respiratory burst
N_R	BnaA02g16300D	0	0.35	-7.16	Down	0	N_R, P_R	--	--	-
N_R	BnaC07g46390D	17.34	6.83	1.21	Up	0	NA	GO:0005507;GO:0016491;GO:0055114	--	Multicopper oxidase, type 2||Cupredoxin||Multicopper oxidase, type 1||Multicopper oxidase, type 3
N_R	BnaA07g28430D	1.12	3.73	-1.85	Down	0	NA	--	--	Domain of unknown function DUF569||Actin-crosslinking
N_R	BnaA02g05600D	4.29	9.06	-1.21	Down	0	N_R, P_R	GO:0003677;GO:0005634;GO:0006355	--	NAC domain||NAC domain superfamily
N_R	BnaA08g25540D	0.98	2.47	-1.37	Down	0	N_R, P_R	GO:0008375;GO:0016020;GO:0016021;GO:0030001;GO:0046872	--	Glycosyl transferase, family 14
N_R	BnaA04g02560D	4.74	12.95	-1.56	Down	0	NA	GO:0003700;GO:0006355;GO:0043565	--	WRKY domain superfamily||WRKY domain
N_R	BnaC08g42160D	11.05	22.73	-1.16	Down	0	N_R, P_R	GO:0003676;GO:0004519;GO:0006308;GO:0016788;GO:0090305	--	S1/P1 nuclease||Phospholipase C/P1 nuclease domain superfamily
N_R	BnaC09g47410D	35.96	15.56	1.08	Up	0	NA	GO:0000287;GO:0003824;GO:0004743;GO:0006096;GO:0016301;GO:0016310;GO:0016740;GO:0030955	K00873	Pyruvate kinase, insert domain superfamily||Pyruvate kinase-like domain superfamily||Pyruvate kinase, C-terminal domain superfamily||Pyruvate kinase, barrel||Pyruvate kinase, C-terminal||Pyruvate kinase, active site||Pyruvate/Phosphoenolpyruvate kinase-like domain superfamily||Pyruvate kinase-like, insert domain superfamily||Pyruvate kinase
N_R	BnaA09g45370D	12.91	25.57	-1.1	Down	0	N_R, P_R	GO:0016020;GO:0016021	--	PLAC8 motif-containing protein
N_R	BnaC08g36040D	5.29	11.57	-1.24	Down	0	NA	GO:0005515	--	Pentatricopeptide repeat||Tetratricopeptide-like helical domain superfamily||Dirigent protein
N_R	BnaCnng75630D	0.01	0.48	-4.93	Down	0	N_R, P_R	GO:0005515	--	Phloem protein 2-like||F-box-like domain superfamily
N_R	BnaA03g10580D	2.09	0.53	1.84	Up	0	NA	GO:0003677	--	Myb domain, plants||Homeobox-like domain superfamily||SANT/Myb domain||Myb domain
N_R	BnaA06g14930D	29.24	74.84	-1.47	Down	0	NA	GO:0008171	--	Winged helix-like DNA-binding domain superfamily||S-adenosyl-L-methionine-dependent methyltransferase||O-methyltransferase domain||O-methyltransferase COMT-type||Winged helix DNA-binding domain superfamily
N_R	BnaC03g39560D	40.62	15.47	1.26	Up	0	NA	GO:0015267;GO:0016020;GO:0055085	K09873	Aquaporin-like||Major intrinsic protein||Major intrinsic protein, conserved site||Aquaporin transporter
N_R	BnaA01g32350D	2.22	6.56	-1.68	Down	0	N_R, P_R	--	--	Protein of unknown function PDDEXK-like
N_R	BnaC02g37820D	6.58	20.43	-1.75	Down	0	NA	--	--	Protein of unknown function UPF0301
N_R	BnaA09g17260D	14.11	27.2	-1.08	Down	0	N_R, P_R	GO:0003824;GO:0030151;GO:0030170	--	Pyruvate kinase-like, insert domain superfamily||Molybdenum cofactor sulfurase, C-terminal||MOSC, N-terminal beta barrel
N_R	XLOC_109004	10.45	2.82	1.77	Up	0	N_R, P_R	NA	NA	NA
N_R	BnaC06g06260D	5.31	10.34	-1.08	Down	0	N_R, P_R	GO:0016020;GO:0016021	--	Malectin-like domain
N_R	BnaC03g48480D	1.62	0.41	1.85	Up	0	NA	GO:0000166;GO:0005524;GO:0006812;GO:0016020;GO:0016021;GO:0019829;GO:0030001;GO:0046872;GO:0098655	K01534	Heavy metal-associated domain superfamily||Heavy metal-associated domain, HMA||HAD superfamily||P-type ATPase, transmembrane domain superfamily||HAD-like superfamily||P-type ATPase, A domain superfamily||P-type ATPase, phosphorylation site||P-type ATPase, cytoplasmic domain N||P-type ATPase, subfamily IB||P-type ATPase
N_R	BnaA06g34950D	6.8	2.61	1.25	Up	0	NA	GO:0003677;GO:0003700;GO:0005634;GO:0006355;GO:0043565	K09338	Leucine zipper, homeobox-associated||Homeobox domain||Homeobox, conserved site||Homeobox-like domain superfamily
N_R	BnaC07g46580D	9.99	22.19	-1.28	Down	0	NA	--	--	Lateral organ boundaries, LOB
N_R	BnaC04g02030D	0.19	0.91	-2.36	Down	0	NA	GO:0016020;GO:0016021	--	Putative fluoride ion transporter CrcB
N_R	BnaC06g22690D	9.06	3.38	1.3	Up	0	N_R, P_R	--	K13464	TIFY/JAZ family||CO/COL/TOC1, conserved site||Tify domain
N_R	BnaAnng00570D	0.69	2.7	-2.08	Down	0	N_R, P_R	--	K09539	Chaperone J-domain superfamily
N_R	BnaC03g04260D	0.34	0.04	2.81	Up	0	NA	GO:0015297;GO:0016020;GO:0042910;GO:0055085	K03327	Multi antimicrobial extrusion protein
N_R	BnaA04g02730D	0.92	2.82	-1.74	Down	0	NA	GO:0051091	--	Sigma factor binding protein 1/2||VQ
N_R	BnaA01g24440D	7.49	20.5	-1.59	Down	0	N_R, P_R, K_R	--	--	Chlorophyll A-B binding protein
N_R	BnaA09g54200D	2.14	4.17	-1.08	Down	0	NA	GO:0005085;GO:0005089	--	Rop guanine nucleotide exchange factor||PRONE domain
N_R	BnaC06g25780D	7.56	2.84	1.29	Up	0	NA	GO:0016020;GO:0022857;GO:0055085	--	Proton-dependent oligopeptide transporter family||MFS transporter superfamily
N_R	BnaA04g26320D	5.37	2.23	1.14	Up	0	N_R, P_R	GO:0000977;GO:0003677;GO:0003700;GO:0005634;GO:0006351;GO:0006355;GO:0045944;GO:0046983	--	Transcription factor, MADS-box||Transcription factor, K-box||Transcription factor, MADS-box superfamily||MADS MEF2-like
N_R	BnaC09g16540D	96.27	233.19	-1.4	Down	0	N_R, P_R	--	--	-
N_R	BnaC02g21150D	0	0.28	-7.24	Down	0	N_R, P_R	--	K10664	Zinc finger, RING/FYVE/PHD-type||Zinc finger, RING-type
N_R	BnaC04g41850D	4.5	12.22	-1.56	Down	0	N_R, P_R	--	--	-
N_R	BnaA07g05740D	6.7	1.18	2.37	Up	0	NA	GO:0003677	K09422	Homeobox-like domain superfamily||SANT/Myb domain||Myb domain
N_R	BnaA02g31450D	5.41	2.38	1.07	Up	0	N_R, P_R	GO:0004176;GO:0004252;GO:0005524;GO:0006508;GO:0006515;GO:0030163	K08675	AAA+ ATPase domain||P-loop containing nucleoside triphosphate hydrolase||Lon protease, bacterial/eukaryotic-type||Ribosomal protein S5 domain 2-type fold||Lon protease||PUA-like superfamily||Peptidase S16, active site||Lon, substrate-binding domain||Peptidase S16, Lon proteolytic domain||Lon protease homologue, chloroplastic/mitochondrial||ATPase, AAA-type, core||Ribosomal protein S5 domain 2-typ…
N_R	BnaA04g17620D	8.21	3.45	1.13	Up	0	N_R, P_R	GO:0006629;GO:0016787	--	Fungal lipase-like domain||Alpha/Beta hydrolase fold
N_R	BnaCnng60550D	0	0.85	-7.25	Down	0	N_R, P_R	--	--	-
N_R	BnaC08g34560D	0.25	0.97	-2.07	Down	0	N_R, P_R	--	K14487	GH3 family
N_R	BnaA05g13980D	0.35	0.06	2.48	Up	0	NA	GO:0000166;GO:0000287;GO:0004012;GO:0005524;GO:0015914;GO:0016020;GO:0016021;GO:0034204;GO:0140326	K01530	P-type ATPase, transmembrane domain superfamily||HAD superfamily||P-type ATPase, C-terminal||HAD-like superfamily||P-type ATPase, N-terminal||P-type ATPase, A domain superfamily||P-type ATPase, subfamily IV||P-type ATPase||P-type ATPase, phosphorylation site||P-type ATPase, cytoplasmic domain N
N_R	BnaA06g07440D	6.73	17.44	-1.29	Down	0	NA	GO:0003677	--	Myb domain, plants||Homeobox-like domain superfamily||Myb domain
N_R	BnaA04g25110D	7.25	3.11	1.09	Up	0	NA	GO:0003677;GO:0005515;GO:0005634;GO:0006351;GO:0006355	--	RWP-RK domain||Protein NLP, PB1 domain||PB1 domain
N_R	BnaA08g07950D	0.61	1.99	-1.8	Down	0	NA	GO:0005385;GO:0006811;GO:0016020;GO:0016021;GO:0030001;GO:0046873;GO:0055085;GO:0071577	K14709	Zinc/iron permease||Zinc/iron permease, fungal/plant
N_R	BnaC08g01410D	0.31	1.91	-2.72	Down	0	NA	--	--	-
N_R	BnaA10g29850D	5.33	2.07	1.24	Up	0	NA	GO:0002098;GO:0005515;GO:0005634;GO:0005737;GO:0033588	K11373	Elongator complex protein 1||WD40/YVTN repeat-like-containing domain superfamily||WD40-repeat-containing domain superfamily
N_R	BnaA05g05010D	16.59	7.08	1.09	Up	0	N_R, P_R	GO:0000977;GO:0003677;GO:0003700;GO:0005634;GO:0006351;GO:0006355;GO:0045944;GO:0046983	--	MADS MEF2-like||Transcription factor, MADS-box superfamily||Transcription factor, K-box||Transcription factor, MADS-box
N_R	BnaC03g19750D	17.96	41.54	-1.33	Down	0	NA	--	--	Zinc finger, RING/FYVE/PHD-type||Zinc finger, RING-type
N_R	BnaC01g01400D	50.9	101.38	-1.11	Down	0	NA	GO:0004601;GO:0006979;GO:0020037;GO:0042744;GO:0055114	K00430	Haem peroxidase||Haem peroxidase superfamily||Plant peroxidase||Secretory peroxidase||Peroxidases heam-ligand binding site
N_R	BnaC03g25160D	5.17	18.03	-1.93	Down	0	NA	--	--	Bifunctional inhibitor/plant lipid transfer protein/seed storage helical domain superfamily||Bifunctional inhibitor/plant lipid transfer protein/seed storage helical domain||Hydrophobic seed protein domain
N_R	BnaA09g34080D	6.66	13.01	-1.1	Down	0	N_R, P_R	GO:0008168	--	S-adenosyl-L-methionine-dependent methyltransferase||Methyltransferase type 11
N_R	BnaC02g00130D	12.45	5.33	1.1	Up	0	NA	GO:0004190;GO:0006508;GO:0008233;GO:0016787	--	Xylanase inhibitor, N-terminal||Xylanase inhibitor, C-terminal||Aspartic peptidase, active site||CND41-like||Aspartic peptidase domain superfamily||Peptidase family A1 domain||Aspartic peptidase A1 family
N_R	BnaA04g06340D	83.77	203.49	-1.4	Down	0	NA	--	--	-
N_R	BnaC04g45790D	16.71	35.13	-1.21	Down	0	NA	GO:0006869;GO:0008289	--	Bifunctional inhibitor/plant lipid transfer protein/seed storage helical domain||Plant lipid transfer protein/Par allergen||Bifunctional inhibitor/plant lipid transfer protein/seed storage helical domain superfamily
N_R	BnaC07g20260D	1.41	3.21	-1.31	Down	0	N_R, P_R	GO:0030599;GO:0042545;GO:0045330;GO:0045490	--	Pectinesterase, Asp active site||Pectin lyase fold/virulence factor||Pectin lyase fold||Pectinesterase, catalytic
N_R	BnaA03g02060D	0.25	1.73	-2.93	Down	0	N_R, P_R	GO:0008113;GO:0055114	K07304	Peptide methionine sulphoxide reductase MsrA||Peptide methionine sulphoxide reductase MsrA superfamily
N_R	BnaA03g01890D	4.28	1.27	1.62	Up	0	N_R, P_R	GO:0008146;GO:0016740	--	Sulfotransferase domain||P-loop containing nucleoside triphosphate hydrolase
N_R	BnaA01g13860D	0.07	0.55	-2.9	Down	0	NA	GO:0003824;GO:0009116	--	Nucleoside phosphorylase domain||Nucleoside phosphorylase superfamily
N_R	BnaC01g30550D	2.27	4.81	-1.12	Down	0	N_R, P_R	GO:0016787	--	Dienelactone hydrolase||Alpha/Beta hydrolase fold
N_R	BnaC03g35850D	9.67	25.09	-1.5	Down	0	N_R, P_R	GO:0003677;GO:0005634;GO:0006355;GO:0016020;GO:0016021	--	DNA binding protein S1FA
N_R	BnaA06g13070D	12.91	5.7	1.05	Up	0	NA	GO:0016020;GO:0016021;GO:0022857;GO:0055085	--	Proton-dependent oligopeptide transporter family||MFS transporter superfamily
N_R	BnaA05g29880D	2.94	1.24	1.12	Up	0	N_R, P_R	GO:0005524;GO:0006457;GO:0051082	K09487	Heat shock protein Hsp90, N-terminal||Heat shock protein Hsp90, conserved site||HSP90, C-terminal domain||Heat shock protein Hsp90 family||Histidine kinase/HSP90-like ATPase||Histidine kinase/HSP90-like ATPase superfamily||Ribosomal protein S5 domain 2-type fold
N_R	BnaA03g00570D	1.21	3.52	-1.66	Down	0	N_R, P_R	GO:0016020;GO:0016021	--	Transmembrane protein GPR107/GPR108-like
N_R	BnaA09g00340D	45.63	92.48	-1.14	Down	0	N_R, P_R	GO:0004568;GO:0005975;GO:0006032;GO:0016998	--	Glycoside hydrolase, family 19, catalytic||Glycoside hydrolase, family 19||Lysozyme-like domain superfamily
N_R	BnaA09g06780D	8.9	3.65	1.15	Up	0	NA	GO:0005215;GO:0006814;GO:0016020;GO:0016021;GO:0022857;GO:0055085	--	Solute carrier family 13||Citrate carrier CitT-related
N_R	BnaA08g26970D	0.61	1.91	-1.77	Down	0	N_R, K_R	GO:0015743;GO:0016020;GO:0016021	--	Aluminum-activated malate transporter
N_R	BnaA03g32410D	1.88	4.01	-1.21	Down	0	NA	GO:0004190;GO:0006508	--	Xylanase inhibitor, N-terminal||Pepsin-like domain, plant||Xylanase inhibitor, C-terminal||Peptidase family A1 domain||Aspartic peptidase A1 family||Aspartic peptidase domain superfamily
N_R	BnaC06g17440D	0.21	0.01	4.62	Up	0	NA	GO:0005515	--	RWP-RK domain||Protein NLP, PB1 domain||PB1 domain
N_R	BnaCnng14680D	6.88	16.61	-1.4	Down	0	NA	--	K00059	NAD(P)-binding domain superfamily||Short-chain dehydrogenase/reductase SDR
N_R	BnaA03g12200D	0.21	1.23	-2.6	Down	0	N_R, P_R	GO:0020037;GO:0046872	--	Cytochrome b5, heme-binding site||Cytochrome b5-like heme/steroid binding domain superfamily||Cytochrome b5-like heme/steroid binding domain
N_R	BnaCnng01160D	31.51	105.83	-1.87	Down	0	N_R, P_R	--	--	-
N_R	BnaA01g01010D	3.92	10.24	-1.51	Down	0	NA	GO:0051560	K20858	MCU family||Calcium uniporter protein, C-terminal
N_R	BnaC07g26120D	80.72	29.48	1.33	Up	0	NA	GO:0004657;GO:0006562	K00318	Proline dehydrogenase domain||Proline oxidase family||FAD-linked oxidoreductase-like
N_R	BnaAnng41590D	23.39	51.16	-1.24	Down	0	N_R, P_R	GO:0016491;GO:0050660;GO:0055114;GO:0071949	--	FAD-binding domain, PCMH-type||FAD-binding, type PCMH-like superfamily||FAD-binding, type PCMH, subdomain 1||FAD linked oxidase, N-terminal
N_R	BnaAnng13720D	76.87	183.93	-1.37	Down	0	NA	GO:0000166;GO:0006520;GO:0016491;GO:0016639;GO:0055114	K00261	Glutamate/phenylalanine/leucine/valine dehydrogenase, dimerisation domain||Glutamate/phenylalanine/leucine/valine dehydrogenase||Leu/Phe/Val dehydrogenases active site||Glutamate dehydrogenase||Glutamate/phenylalanine/leucine/valine dehydrogenase, C-terminal||NAD(P) binding domain of glutamate dehydrogenase||NAD(P)-binding domain superfamily
N_R	BnaA01g13360D	1.83	4.74	-1.48	Down	0	N_R, P_R	GO:0006812;GO:0015299;GO:0016020;GO:0016021;GO:0055085;GO:1902600	--	Sodium/solute symporter superfamily||Cation/H+ exchanger
N_R	BnaC08g05690D	143.41	288.01	-1.12	Down	0	NA	GO:0004497;GO:0005506;GO:0016491;GO:0016705;GO:0020037;GO:0046872;GO:0055114	K11818	Cytochrome P450||Cytochrome P450 superfamily||Cytochrome P450, conserved site||Cytochrome P450, E-class, group I
N_R	BnaC09g15100D	3.59	9.2	-1.48	Down	0	NA	GO:0005515	K00799	Glutathione S-transferase, C-terminal-like||Thioredoxin-like superfamily||Glutathione S-transferase, C-terminal domain superfamily||Glutathione S-transferase, N-terminal
N_R	BnaC03g51060D	7.39	20.45	-1.59	Down	0	NA	--	--	RPM1-interacting protein 4/NOI4||RIN4, pathogenic type III effector avirulence factor Avr cleavage site
N_R	BnaC02g17210D	5.1	2.3	1.02	Up	0	N_R, P_R	--	K14572	-
N_R	BnaC02g23200D	12.37	4.82	1.24	Up	0	N_R, P_R, K_R	GO:0016491;GO:0046872;GO:0055114	--	Isopenicillin N synthase-like||Oxoglutarate/iron-dependent dioxygenase||Non-haem dioxygenase N-terminal domain
N_R	BnaA09g03490D	1.93	4.09	-1.21	Down	0	NA	--	--	EF-hand domain pair
N_R	BnaCnng32890D	1.05	2.91	-1.58	Down	0	NA	--	--	Sialate O-acetylesterase domain||SGNH hydrolase superfamily
N_R	BnaA10g26690D	0.01	0.29	-4.78	Down	0	N_R, P_R	GO:0005515	--	BTB/POZ domain||NPH3 domain||NPH3/RPT2-like family||SKP1/BTB/POZ domain superfamily
N_R	XLOC_049018	19.37	8.13	1.12	Up	0	NA	NA	NA	NA
N_R	BnaC06g35810D	0.17	0.96	-2.63	Down	0	NA	--	--	Osmotin/thaumatin-like superfamily||Thaumatin, conserved site||Thaumatin family
N_R	XLOC_115397	3.12	8.63	-1.58	Down	0	NA	NA	NA	NA
N_R	BnaC05g17970D	15.55	6.45	1.16	Up	0	NA	GO:0005887;GO:0008515;GO:0015770;GO:0016020;GO:0016021	K15378	MFS transporter superfamily||Sucrose/H+ symporter, plant
N_R	BnaA03g01570D	12.84	27.79	-1.25	Down	0	NA	GO:0030410;GO:0030418	K05953	Nicotianamine synthase||S-adenosyl-L-methionine-dependent methyltransferase
N_R	BnaC03g61440D	0.72	0.13	2.25	Up	0	NA	GO:0004497;GO:0005506;GO:0016491;GO:0016705;GO:0020037;GO:0046872;GO:0055114	K00517	Cytochrome P450, E-class, group I||Cytochrome P450, conserved site||Cytochrome P450||Cytochrome P450 superfamily
N_R	BnaCnng71280D	0.8	2.18	-1.55	Down	0	N_R, P_R	GO:0004672;GO:0005524;GO:0006468;GO:0016020;GO:0016021;GO:0030247	--	Wall-associated receptor kinase, galacturonan-binding domain||Protein kinase domain||Serine-threonine/tyrosine-protein kinase, catalytic domain||Protein kinase-like domain superfamily||Serine/threonine-protein kinase, active site
N_R	BnaCnng53840D	47.43	100.41	-1.21	Down	0	N_R, P_R	--	--	DC1
N_R	BnaAnng17040D	1	3.03	-1.71	Down	0	N_R, P_R	GO:0005515	K12160	Ubiquitin-like domain||Rad60/SUMO-like domain||Ubiquitin-like domain superfamily
N_R	BnaA06g02960D	16.6	48.78	-1.66	Down	0	N_R, K_R	GO:0016787	--	Alpha/beta hydrolase fold-3||Alpha/Beta hydrolase fold
N_R	BnaA02g20640D	1038.8	2047.36	-1.1	Down	0	N_R, P_R	GO:0005515	K00799	Glutathione S-transferases Phi, C-terminal||Glutathione S-transferase, C-terminal domain superfamily||Glutathione S-transferase, N-terminal||Glutathione S-transferase, C-terminal||Thioredoxin-like superfamily||Glutathione S-transferase, C-terminal-like
N_R	BnaC05g18530D	3.55	8.2	-1.33	Down	0	NA	GO:0007017;GO:0030286	K10418	Dynein light chain superfamily||Dynein light chain, type 1/2
N_R	BnaA03g31980D	0.01	0.28	-4.66	Down	0	N_R, P_R	GO:0004842;GO:0016567	--	Zinc finger, RING/FYVE/PHD-type||U box domain||Armadillo-type fold||Armadillo-like helical
N_R	BnaC06g00800D	89.17	37.23	1.12	Up	0	NA	GO:0016020;GO:0016021;GO:0022857;GO:0055085	--	WAT1-related protein||EamA domain
N_R	BnaC03g66790D	2.16	0.51	1.93	Up	0	NA	GO:0005623;GO:0009055;GO:0015035;GO:0022900;GO:0045454;GO:0055114	--	Glutaredoxin-like, plant II||Thioredoxin-like superfamily||Glutaredoxin
N_R	BnaC03g14650D	0.61	1.73	-1.62	Down	0	N_R, P_R	GO:0016020;GO:0016021	--	Protein of unknown function DUF761, plant||Domain of unknown function DUF4408
N_R	BnaA09g44060D	59.29	168.51	-1.63	Down	0	NA	GO:0016491;GO:0046872;GO:0055114	K05933	Isopenicillin N synthase-like||Non-haem dioxygenase N-terminal domain||Oxoglutarate/iron-dependent dioxygenase
N_R	BnaA03g39800D	5.22	9.78	-1.03	Down	0	N_R, P_R	GO:0004672;GO:0004674;GO:0005524;GO:0006468	--	PAN/Apple domain||Bulb-type lectin domain||Serine/threonine-protein kinase, active site||S-receptor-like serine/threonine-protein kinase||Protein kinase, ATP binding site||Protein kinase-like domain superfamily||Protein kinase domain||Bulb-type lectin domain superfamily
N_R	BnaA03g30540D	11.9	30.54	-1.48	Down	0	N_R, P_R	GO:0003677;GO:0005634;GO:0006355	--	DNA binding protein S1FA
N_R	BnaC04g44080D	6	14.8	-1.42	Down	0	NA	GO:0003677;GO:0003700;GO:0005634;GO:0006351;GO:0006355;GO:0016020;GO:0016021	--	AP2/ERF domain superfamily||DNA-binding domain superfamily||AP2/ERF domain
N_R	BnaC01g01940D	4.09	9.15	-1.3	Down	0	NA	GO:0003677	--	Myb domain||SANT/Myb domain||Myb domain, plants||Homeobox-like domain superfamily
N_R	BnaC05g00280D	16.66	7.36	1.06	Up	0	NA	GO:0006812;GO:0006813;GO:0008324;GO:0015299;GO:0016020;GO:0016021;GO:0055085;GO:0098655;GO:1902600	--	NAD(P)-binding domain superfamily||Regulator of K+ conductance, N-terminal||Sodium/solute symporter superfamily||Cation/H+ exchanger||K+/H+ exchanger
N_R	BnaC08g39080D	2.3	8.39	-1.96	Down	0	N_R, P_R	GO:0016787	--	Peptidase C26||Class I glutamine amidotransferase-like||Glutamine amidotransferase
N_R	BnaC05g03430D	42.32	89.1	-1.19	Down	0	N_R, P_R	--	--	Cysteine-rich transmembrane CYSTM domain
N_R	BnaA09g04540D	0.53	2.58	-2.4	Down	0	N_R, P_R	--	--	Domain of unknown function DUF642||Galactose-binding-like domain superfamily
N_R	BnaC04g43300D	24.69	48.95	-1.11	Down	0	N_R, P_R	GO:0016020;GO:0016021;GO:0020037;GO:0046872	--	Cytochrome b5-like heme/steroid binding domain||Cytochrome b5-like heme/steroid binding domain superfamily||Cytochrome b5, heme-binding site
N_R	BnaC04g24680D	0	0.34	-7.33	Down	0	N_R, P_R	GO:0003677;GO:0006357;GO:0046983	--	Myc-type, basic helix-loop-helix (bHLH) domain||Achaete-scute transcription factor-related||Helix-loop-helix DNA-binding domain superfamily
N_R	BnaA04g19750D	21.44	7.95	1.3	Up	0	NA	--	K10581	Ubiquitin-conjugating enzyme E2||Ubiquitin-conjugating enzyme/RWD-like
N_R	BnaC07g44080D	5.41	1.1	2.14	Up	0	NA	GO:0005623;GO:0009055;GO:0015035;GO:0045454	--	Thioredoxin-like superfamily||Glutaredoxin||Glutaredoxin-like, plant II
N_R	BnaC03g19370D	235.07	455.37	-1.08	Down	0	N_R, P_R	GO:0004568;GO:0005975;GO:0006032;GO:0008061;GO:0016998	K01183	Chitin-binding, type 1||Lysozyme-like domain superfamily||Chitin-binding, type 1, conserved site||Glycoside hydrolase, family 19||Endochitinase-like superfamily||Glycoside hydrolase, family 19, catalytic
N_R	BnaA02g01560D	14.83	36.24	-1.4	Down	0	N_R, P_R	--	K14487	GH3 family
N_R	XLOC_118258	1.28	3.38	-1.5	Down	0	NA	NA	NA	NA
N_R	BnaA08g11710D	4.74	10.01	-1.41	Down	0	NA	--	--	-
N_R	BnaA10g29800D	1.11	3.5	-1.77	Down	0	NA	GO:0005215;GO:0016020;GO:0016021;GO:0022857;GO:0055085	--	Major facilitator superfamily domain||Tetracycline resistance protein TetA/multidrug resistance protein MdtG||Major facilitator superfamily||MFS transporter superfamily
N_R	BnaA01g14450D	32.56	60.34	-1.02	Down	0	N_R, P_R	GO:0004784;GO:0006801;GO:0016491;GO:0019430;GO:0046872;GO:0055114	K04564	Manganese/iron superoxide dismutase, binding site||Manganese/iron superoxide dismutase, C-terminal||Manganese/iron superoxide dismutase||Manganese/iron superoxide dismutase, C-terminal domain superfamily||Manganese/iron superoxide dismutase, N-terminal||Manganese/iron superoxide dismutase, N-terminal domain superfamily
N_R	BnaA05g02440D	4.13	1.58	1.25	Up	0	N_R, P_R	--	--	Domain of unknown function DUF642
N_R	BnaA05g12550D	0.18	1.24	-2.79	Down	0	N_R, P_R	GO:0005515	K00799	Glutathione Transferase family||Thioredoxin-like superfamily||Glutathione S-transferase, C-terminal-like||Glutathione S-transferase, C-terminal domain superfamily||Glutathione S-transferase, C-terminal||Glutathione S-transferase, N-terminal
N_R	BnaA04g19700D	4.59	10.66	-1.34	Down	0	N_R, P_R	GO:0003677;GO:0003700;GO:0005634;GO:0006351;GO:0006355	--	AP2/ERF domain||AP2/ERF domain superfamily||DNA-binding domain superfamily
N_R	BnaC08g11980D	2.36	6.47	-1.57	Down	0	N_R, P_R	--	--	-
N_R	BnaA08g28160D	0.15	0.79	-2.5	Down	0	N_R, P_R	GO:0005515	--	Leucine-rich repeat||Leucine-rich repeat domain superfamily||Leucine-rich repeat, typical subtype
N_R	BnaC01g17020D	44.47	83.61	-1.03	Down	0	N_R, P_R	GO:0004784;GO:0006801;GO:0046872;GO:0055114	K04564	Manganese/iron superoxide dismutase, N-terminal||Manganese/iron superoxide dismutase||Manganese/iron superoxide dismutase, C-terminal domain superfamily||Manganese/iron superoxide dismutase, binding site||Manganese/iron superoxide dismutase, C-terminal||Manganese/iron superoxide dismutase, N-terminal domain superfamily
N_R	BnaC08g14850D	0.26	1.09	-2.12	Down	0	N_R, P_R	GO:0000166;GO:0004672;GO:0004674;GO:0005524;GO:0006468;GO:0016020;GO:0016021;GO:0016301;GO:0016310;GO:0016740;GO:0048544	--	Protein kinase-like domain superfamily||Protein kinase domain||Bulb-type lectin domain superfamily||S-locus glycoprotein domain||PAN/Apple domain||Bulb-type lectin domain||S-locus receptor kinase, C-terminal||Serine/threonine-protein kinase, active site||S-receptor-like serine/threonine-protein kinase
N_R	XLOC_066772	1.13	3.82	-1.86	Down	0	N_R, P_R	NA	NA	NA
N_R	BnaC09g47900D	4.87	10.39	-1.21	Down	0	NA	GO:0009055;GO:0016020;GO:0016021;GO:0022900	--	Phytocyanin||Cupredoxin||Phytocyanin domain
N_R	BnaCnng39650D	0.91	2.87	-1.75	Down	0	N_R, P_R	GO:0004568;GO:0005975;GO:0006032;GO:0016998	K01183	Lysozyme-like domain superfamily||Glycoside hydrolase, family 19||Glycoside hydrolase, family 19, catalytic
N_R	BnaA05g34840D	0.87	3.01	-1.91	Down	0	NA	--	--	-
N_R	BnaC04g39630D	1.23	2.96	-1.38	Down	0	NA	GO:0009691	K06966	LOG family||Cytokinin riboside 5'-monophosphate phosphoribohydrolase LOG
N_R	BnaA03g04660D	1.01	0.26	1.84	Up	0	NA	--	--	BRO1 domain superfamily||BRO1 domain||BRO1 domain-containing protein BROX
N_R	BnaC05g28570D	6.66	14.53	-1.25	Down	0	NA	GO:0005739;GO:0005960;GO:0019464	K02437	Glycine cleavage system H-protein||Biotin/lipoyl attachment||Single hybrid motif||Glycine cleavage system H-protein, subgroup||Glycine cleavage system H-protein/Simiate
N_R	BnaA07g03430D	2.16	5.04	-1.35	Down	0	NA	GO:0000166;GO:0005524;GO:0016740	K06689	Ubiquitin-conjugating enzyme/RWD-like||Ubiquitin-conjugating enzyme E2||Ubiquitin-conjugating enzyme, active site
N_R	BnaA03g37010D	2.73	6.27	-1.32	Down	0	N_R, P_R	GO:0003677	K09422	Homeobox-like domain superfamily||Myb domain||SANT/Myb domain||Myb-like transcription factor
N_R	BnaC02g23620D	4.75	17.35	-1.99	Down	0	N_R, P_R	GO:0005576;GO:0006952	K20727	Knottin, scorpion toxin-like superfamily||Knottin, scorpion toxin-like
N_R	BnaA06g31400D	2.08	4.9	-1.36	Down	0	N_R, P_R	GO:0005524	--	ATPase, AAA-type, conserved site||P-loop containing nucleoside triphosphate hydrolase||AAA-type ATPase, N-terminal domain||ATPase, AAA-type, core
N_R	BnaC05g27680D	0.24	1.54	-2.64	Down	0	N_R, P_R	--	--	-
N_R	BnaA03g04160D	4.73	23.42	-2.41	Down	0	NA	GO:0003677;GO:0003700;GO:0005634;GO:0006355;GO:0043565	--	WRKY domain superfamily||WRKY domain
N_R	BnaA09g30560D	1.14	0.26	1.99	Up	0	NA	GO:0006857;GO:0016020;GO:0016021;GO:0022857;GO:0055085	--	Proton-dependent oligopeptide transporter family||PTR2 family proton/oligopeptide symporter, conserved site||MFS transporter superfamily
N_R	BnaC04g45010D	37.92	85.35	-1.29	Down	0	N_R, P_R	GO:0016020;GO:0016021	--	Late embryogenesis abundant protein, LEA_2 subgroup
N_R	BnaC05g40980D	2.3	0.7	1.59	Up	0	NA	--	K10355	Actin/actin-like conserved site||Actin family||ATPase, nucleotide binding domain||Actin, conserved site
N_R	BnaA05g01200D	4.17	1.56	1.28	Up	0	NA	GO:0005506;GO:0016705;GO:0020037;GO:0055114	--	Cytochrome P450, E-class, group I||Cytochrome P450, conserved site||Cytochrome P450||Cytochrome P450 superfamily
N_R	BnaA01g07970D	27.45	52.36	-1.05	Down	0	N_R, P_R	GO:0003824;GO:0009116	--	Nucleoside phosphorylase superfamily||Nucleoside phosphorylase domain
N_R	BnaC07g30180D	4.72	2.07	1.06	Up	0	NA	--	--	Histidine kinase/HSP90-like ATPase superfamily
N_R	BnaC03g12180D	1.14	0.21	2.26	Up	0	NA	--	--	-
N_R	BnaCnng13070D	133.05	329.77	-1.43	Down	0	N_R, P_R	--	--	-
N_R	BnaA06g24430D	0	0.22	-7.1	Down	0	NA	GO:0005515	--	Tetratricopeptide-like helical domain superfamily||Pentatricopeptide repeat
N_R	BnaA02g16690D	5.64	13.31	-1.34	Down	0	N_R, P_R	GO:0003677;GO:0005634	K09422	Homeobox-like domain superfamily||Myb-like transcription factor||SANT/Myb domain||Myb domain
N_R	BnaA09g17730D	1.89	0.62	1.49	Up	0	NA	GO:0004252;GO:0006508;GO:0008233;GO:0008236;GO:0016787	--	Subtilisin-like protease, fibronectin type-III domain||Peptidase S8, subtilisin, Ser-active site||Peptidase S8 propeptide/proteinase inhibitor I9 superfamily||PA domain||Peptidase S8/S53 domain||Peptidase S8, subtilisin-related||Peptidase S8/S53 domain superfamily||Cucumisin-like catalytic domain||Peptidase S8 propeptide/proteinase inhibitor I9
N_R	BnaA05g08300D	1.68	4.1	-1.4	Down	0	NA	GO:0004842;GO:0016567	--	Armadillo-type fold||Armadillo-like helical||U box domain||Zinc finger, RING/FYVE/PHD-type
N_R	BnaA02g21660D	68.7	153.98	-1.27	Down	0	NA	GO:0009651;GO:0009817	--	Osmotin/thaumatin-like superfamily||Thaumatin family||Thaumatin, conserved site
N_R	BnaA05g15130D	33.75	70.34	-1.19	Down	0	N_R, P_R	--	--	-
N_R	XLOC_115148	0.54	2.03	-2.01	Down	0	N_R, P_R	NA	NA	NA
N_R	BnaA09g42100D	0.05	0.34	-2.73	Down	0	N_R, P_R	GO:0004497;GO:0005506;GO:0016491;GO:0016705;GO:0020037;GO:0046872;GO:0055114	--	Cytochrome P450, conserved site||Cytochrome P450, E-class, group I||Cytochrome P450||Cytochrome P450 superfamily
N_R	BnaC03g76260D	40.87	79.66	-1.09	Down	0	NA	GO:0005515	--	PLAT/LH2 domain superfamily||PLAT/LH2 domain
N_R	BnaA09g15440D	8.56	16.7	-1.09	Down	0	N_R, P_R	GO:0004568;GO:0005975;GO:0006032;GO:0008061;GO:0016998	K01183	Chitin-binding, type 1, conserved site||Glycoside hydrolase, family 19, catalytic||Endochitinase-like superfamily||Glycoside hydrolase, family 19||Lysozyme-like domain superfamily||Chitin-binding, type 1
N_R	BnaC07g01120D	2.52	1.06	1.12	Up	0	NA	GO:0003968	K11699	RNA-dependent RNA polymerase, eukaryotic-type
N_R	BnaC07g37450D	1.64	0.44	1.75	Up	0	NA	--	--	-
N_R	BnaC07g31790D	1.17	3.06	-1.52	Down	0	NA	--	--	Alpha/Beta hydrolase fold||Alpha/beta hydrolase fold-1
N_R	BnaA01g16070D	2.66	1.13	1.1	Up	0	N_R, P_R	--	K14861	Nucleolar pre-ribosomal-associated protein 1||Nucleolar pre-ribosomal-associated protein 1, N-terminal||Nucleolar pre-ribosomal-associated protein 1, C-terminal domain
N_R	BnaC04g47520D	44.92	20.78	0.99	Up	0	NA	GO:0003824;GO:0006537;GO:0006807;GO:0015930;GO:0016491;GO:0016638;GO:0055114	K00284	Aldolase-type TIM barrel||Glutamate synthase, alpha subunit, C-terminal domain superfamily||Glutamate synthase, central-N||Glutamine amidotransferase type 2 domain||Glutamate synthase domain||Glutamate synthase, alpha subunit, C-terminal||Nucleophile aminohydrolases, N-terminal
N_R	BnaA07g34440D	227.34	481.63	-1.2	Down	0	NA	--	--	Bulb-type lectin domain superfamily||Bulb-type lectin domain||S-locus-specific glycoprotein/EP1
N_R	BnaA05g10360D	9.99	4.35	1.07	Up	0	N_R, P_R	GO:0005524;GO:0005737;GO:0006457;GO:0042026	K04077	TCP-1-like chaperonin intermediate domain superfamily||GroEL-like equatorial domain superfamily||GroEL-like apical domain superfamily||Chaperonin Cpn60, conserved site||Chaperonin Cpn60/TCP-1 family||Chaperonin Cpn60
N_R	BnaC08g28530D	15.82	6.49	1.15	Up	0	NA	--	--	Remorin, C-terminal
N_R	BnaC04g53030D	0.1	1.16	-3.46	Down	0	NA	GO:0004568;GO:0005975;GO:0006032;GO:0008061;GO:0016998	K01183	Chitin-binding, type 1, conserved site||Glycoside hydrolase, family 19, catalytic||Glycoside hydrolase, family 19||Endochitinase-like superfamily||Lysozyme-like domain superfamily||Chitin-binding, type 1
N_R	BnaA08g31280D	4.9	1.62	1.48	Up	0	NA	--	K20929	Immunoglobulin E-set||Immunoglobulin-like fold||Galactose oxidase, central domain superfamily||Galactose oxidase-like, Early set domain||Galactose oxidase/kelch, beta-propeller||Glyoxal oxidase, N-terminal
N_R	BnaAnng37440D	0.88	2.8	-1.79	Down	0	NA	--	--	C2 domain||C2 domain superfamily
N_R	BnaA06g38770D	3.25	0.85	1.82	Up	0	NA	GO:0005506;GO:0016705;GO:0020037;GO:0055114	K20665	Cytochrome P450 superfamily||Cytochrome P450||Cytochrome P450, E-class, group I
N_R	BnaA05g36700D	10.42	32.85	-1.77	Down	0	N_R, P_R	--	--	-
N_R	BnaC04g39780D	0.13	0.38	-1.69	Down	0	NA	--	K20538	Protein kinase-like domain superfamily
N_R	BnaA04g03660D	3.68	1.2	1.49	Up	0	NA	GO:0003677;GO:0006355	--	Zinc finger, Dof-type
N_R	BnaC08g30540D	2.21	0.68	1.59	Up	0	N_R, P_R	GO:0000166;GO:0008553;GO:0016021;GO:0120029	K01535	P-type ATPase, phosphorylation site||P-type ATPase, cytoplasmic domain N||P-type ATPase, subfamily IIIA||P-type ATPase||P-type ATPase, A domain superfamily||Cation-transporting P-type ATPase, N-terminal||HAD-like superfamily||P-type ATPase, transmembrane domain superfamily
N_R	BnaC04g00350D	4.64	11.7	-1.45	Down	0	N_R, P_R, K_R	GO:0005452;GO:0006820;GO:0015698;GO:0016020;GO:0016021	--	Bicarbonate transporter, eukaryotic||Bicarbonate transporter, C-terminal
N_R	BnaC01g40850D	3.67	1.26	1.41	Up	0	NA	GO:0003677;GO:0003700;GO:0005634;GO:0006351;GO:0006355	--	Transcription factor, TCP||CYC/TB1, R domain||Transcription factor TCP subgroup
N_R	BnaC06g39730D	1.41	3.77	-1.52	Down	0	N_R, P_R	--	--	-
N_R	BnaA02g22200D	0	0.66	-7.01	Down	0	NA	--	K08176	-
N_R	BnaCnng22400D	4.58	1.65	1.34	Up	0	NA	--	K14487	GH3 family
N_R	BnaA03g33150D	9.73	24.2	-1.44	Down	0	N_R, P_R	--	--	Protein of unknown function DUF3511
N_R	BnaA03g55970D	11.84	25.95	-1.21	Down	0	NA	--	--	-
N_R	BnaC08g12730D	0.29	1.18	-2.09	Down	0	NA	GO:0005623;GO:0016021;GO:0055085	--	Voltage-dependent anion channel||Voltage-dependent anion channel superfamily
N_R	BnaA03g53690D	18.6	8.52	1	Up	0	NA	GO:0005507;GO:0016491;GO:0055114	--	Multicopper oxidase, type 1||Cupredoxin||Multicopper oxidase, type 3||Multicopper oxidase, type 2
N_R	BnaCnng27540D	17.78	32.32	-0.99	Down	0	N_R, P_R	GO:0004601;GO:0004602;GO:0006979;GO:0016491;GO:0055114;GO:0098869	K00432	Glutathione peroxidase conserved site||Glutathione peroxidase active site||Glutathione peroxidase||Thioredoxin-like superfamily
N_R	BnaC02g02620D	61.59	147.72	-1.31	Down	0	N_R, P_R	GO:0016020;GO:0016021;GO:0030001;GO:0046872	K07213	Heavy metal-associated domain superfamily||Heavy metal-associated domain, HMA
N_R	BnaA03g14350D	0.17	0.97	-2.55	Down	0	NA	GO:0003677	K09422	Myb-like transcription factor||SANT/Myb domain||Myb domain||Homeobox-like domain superfamily
N_R	BnaA05g27100D	5.43	2.42	1.04	Up	0	N_R, P_R	GO:0003676;GO:0005515;GO:0005634;GO:0006396;GO:0006397	K14792	RNA-binding domain, S1||Nucleic acid-binding, OB-fold||Tetratricopeptide-like helical domain superfamily||S1 domain||Suppressor of forked||HAT (Half-A-TPR) repeat
N_R	BnaC06g26980D	0.16	0.5	-1.78	Down	0	NA	GO:0003824	K01904	AMP-binding enzyme, C-terminal domain||AMP-dependent synthetase-like superfamily||AMP-dependent synthetase/ligase||AMP-binding, conserved site
N_R	BnaA02g24740D	0.4	0.04	3.3	Up	0	N_R, P_R	--	--	Leucine-rich repeat domain superfamily
N_R	BnaC04g52860D	0.55	1.69	-1.74	Down	0	N_R, P_R	GO:0004190;GO:0006508	--	Xylanase inhibitor, C-terminal||Pepsin-like domain, plant||Xylanase inhibitor, N-terminal||Aspartic peptidase A1 family||Peptidase family A1 domain||Aspartic peptidase domain superfamily
N_R	BnaA06g22900D	3.22	7.71	-1.38	Down	0	NA	GO:0003677;GO:0005634;GO:0006355	--	NAC domain||NAC domain superfamily
N_R	BnaCnng14300D	1.53	3.86	-1.45	Down	0	N_R, P_R	--	--	Chlorophyll A-B binding protein
N_R	BnaCnng27240D	8.65	3.32	1.25	Up	0	NA	GO:0000786;GO:0003677;GO:0005634;GO:0006334;GO:0042025	K11275	Linker histone H1/H5, domain H15||Winged helix DNA-binding domain superfamily||Winged helix-like DNA-binding domain superfamily
N_R	BnaA03g35400D	16.05	6.93	1.09	Up	0	N_R, P_R	GO:0003824;GO:0004084;GO:0009081	K21346	Branched-chain amino acid aminotransferase II||Branched-chain aminotransferase||Aminotransferase-like, PLP-dependent enzymes||Branched-chain-amino-acid aminotransferase-like, N-terminal||Aminotransferase class IV||Branched-chain-amino-acid aminotransferase-like, C-terminal
N_R	BnaC01g41100D	0.32	1.51	-2.31	Down	0	NA	GO:0046983	--	Helix-loop-helix DNA-binding domain superfamily||Myc-type, basic helix-loop-helix (bHLH) domain
N_R	BnaA01g12940D	0.25	0.91	-2	Down	0	N_R, P_R	GO:0004672;GO:0005524;GO:0006468;GO:0016020;GO:0016021	--	Gnk2-homologous domain superfamily||Protein kinase domain||Serine-threonine/tyrosine-protein kinase, catalytic domain||Protein kinase-like domain superfamily||Serine/threonine-protein kinase, active site||Gnk2-homologous domain
N_R	BnaA08g17760D	2.94	5.54	-1.04	Down	0	NA	GO:0004672;GO:0005515;GO:0005524;GO:0006468	--	Protein kinase domain||Malectin domain||Serine/threonine-protein kinase, active site||Protein kinase-like domain superfamily||Leucine-rich repeat domain superfamily||Serine-threonine/tyrosine-protein kinase, catalytic domain||Leucine-rich repeat
N_R	BnaA07g38640D	13.14	31.77	-1.41	Down	0	N_R, P_R	--	--	-
N_R	BnaC05g11890D	0.54	1.83	-1.84	Down	0	NA	GO:0000166;GO:0005524;GO:0016020;GO:0016021;GO:0016887	--	ABC-2 type transporter||ABC-transporter N-terminal domain||ABC transporter-like||ATP-binding cassette transporter, PDR-like subfamily G, domain 2||P-loop containing nucleoside triphosphate hydrolase||Plant PDR ABC transporter associated||AAA+ ATPase domain
N_R	BnaC03g37570D	1.34	3.39	-1.45	Down	0	NA	GO:0004568;GO:0005975;GO:0006032;GO:0008061;GO:0016998	K20547	Chitin-binding, type 1, conserved site||Glycoside hydrolase, family 19, catalytic||Endochitinase-like superfamily||Glycoside hydrolase, family 19||Lysozyme-like domain superfamily||Chitin-binding, type 1
N_R	BnaA03g11850D	68.18	127.68	-1.03	Down	0	N_R, P_R	GO:0003955;GO:0010181;GO:0016491;GO:0055114	K03809	Flavodoxin/nitric oxide synthase||Flavoprotein-like superfamily||NADPH-dependent FMN reductase-like||Flavoprotein WrbA-like
N_R	BnaC03g34720D	17.75	39.87	-1.29	Down	0	N_R, P_R	GO:0005737;GO:0006914	K08341	Ubiquitin-like domain superfamily||Autophagy protein Atg8 ubiquitin-like
N_R	BnaC01g02120D	0.13	0	7.09	Up	0	N_R, P_R	GO:0003677;GO:0006355;GO:0043565	K09338	Homeobox domain||Homeobox, conserved site||Homeobox-like domain superfamily||Helix-turn-helix motif
N_R	BnaA05g29640D	14.03	6.11	1.07	Up	0	NA	GO:0003824;GO:0004619;GO:0005737;GO:0006007;GO:0030145;GO:0046872	K15633	Metalloenzyme||BPG-independent PGAM, N-terminal||Phosphoglycerate mutase, 2,3-bisphosphoglycerate-independent||BPG-independent phosphoglycerate mutase, domain B superfamily||Alkaline-phosphatase-like, core domain superfamily
N_R	XLOC_118598	4.31	12.05	-1.58	Down	0	NA	NA	NA	NA
N_R	BnaC06g15850D	29.48	55.89	-1.04	Down	0	N_R, P_R	GO:0030001;GO:0046872	K07213	Heavy metal-associated domain, HMA||Heavy metal-associated domain superfamily
N_R	BnaC04g56610D	345.76	670.68	-1.07	Down	0	NA	GO:0004601;GO:0005576;GO:0006979;GO:0016491;GO:0020037;GO:0042744;GO:0046872;GO:0055114;GO:0098869	K00430	Peroxidase, active site||Secretory peroxidase||Plant peroxidase||Peroxidases heam-ligand binding site||Haem peroxidase superfamily||Haem peroxidase
N_R	BnaCnng21180D	1.88	4.74	-1.44	Down	0	NA	GO:0005385;GO:0006811;GO:0016020;GO:0016021;GO:0030001;GO:0046873;GO:0055085;GO:0071577	K14709	Zinc/iron permease, fungal/plant||Zinc/iron permease
N_R	BnaC07g38080D	0.8	2.02	-1.45	Down	0	NA	GO:0004672;GO:0005524;GO:0006468	--	Protein kinase domain||Gnk2-homologous domain superfamily||Protein kinase, ATP binding site||Protein kinase-like domain superfamily||Gnk2-homologous domain||Serine/threonine-protein kinase, active site||Serine-threonine/tyrosine-protein kinase, catalytic domain
N_R	BnaC04g51890D	2.5	7.41	-1.67	Down	0	N_R, P_R	--	--	-
N_R	BnaC03g20530D	200.49	405.33	-1.14	Down	0	NA	GO:0004601;GO:0006979;GO:0020037;GO:0042744;GO:0055114	K00430	Plant peroxidase||Secretory peroxidase||Haem peroxidase superfamily||Haem peroxidase
N_R	BnaC09g42530D	12.17	26.15	-1.24	Down	0	N_R, P_R	GO:0016020;GO:0016021	--	-
N_R	BnaA09g49190D	39.65	71.79	-0.98	Down	0	N_R, P_R	GO:0004601;GO:0006979;GO:0020037;GO:0055114	K00434	Haem peroxidase superfamily||Haem peroxidase||Class I peroxidase||Peroxidase, active site||Peroxidases heam-ligand binding site
N_R	BnaC07g19090D	0.04	0.24	-2.57	Down	0	NA	GO:0003700;GO:0006355;GO:0043565	--	WRKY transcription factor, group IIc||WRKY domain||WRKY domain superfamily
N_R	BnaA07g22750D	2.17	6.44	-1.68	Down	0	NA	GO:0004866	--	Proteinase inhibitor I3, Kunitz legume||Kunitz inhibitor STI-like superfamily
N_R	BnaA01g25010D	1.12	3.81	-1.87	Down	0	NA	GO:0016020;GO:0016021	--	Protein DMP
N_R	BnaA05g00270D	0	0.25	-7.01	Down	0	NA	GO:0005515	K00799	Thioredoxin-like superfamily||Glutathione S-transferase, C-terminal-like||Glutathione S-transferase, C-terminal domain superfamily||Glutathione S-transferase, N-terminal||Glutathione S-transferase, C-terminal||Glutathione S-transferases Phi, C-terminal
N_R	BnaA04g05060D	1.66	3.27	-1.57	Down	0	NA	--	--	Sialate O-acetylesterase domain||SGNH hydrolase superfamily
N_R	BnaC02g43390D	0.79	3.7	-2.33	Down	0	N_R, P_R	GO:0045087	--	Elicitor peptide
N_R	BnaA04g03970D	5.53	1.95	1.38	Up	0	NA	--	K01301	Glutamate carboxypeptidase 2-like||Peptidase M28||Transferrin receptor-like, dimerisation domain||Transferrin receptor-like, dimerisation domain superfamily
N_R	BnaA10g22870D	36.63	16.64	1.01	Up	0	NA	GO:0000287;GO:0003824;GO:0004743;GO:0006096;GO:0030955	K00873	Pyruvate kinase-like, insert domain superfamily||Pyruvate kinase||Pyruvate/Phosphoenolpyruvate kinase-like domain superfamily||Pyruvate kinase, active site||Pyruvate kinase, barrel||Pyruvate kinase, C-terminal||Pyruvate kinase, C-terminal domain superfamily||Pyruvate kinase-like domain superfamily||Pyruvate kinase, insert domain superfamily
N_R	BnaC01g32940D	3.19	6.5	-1.14	Down	0	NA	GO:0016020;GO:0016021;GO:0022857;GO:0055085	--	Major facilitator, sugar transporter-like||Sugar/inositol transporter||Major facilitator superfamily domain||Sugar transporter, conserved site||MFS transporter superfamily
N_R	BnaC08g49300D	0.65	2.52	-2.06	Down	0	N_R, P_R	--	--	-
N_R	BnaC01g16760D	69.35	169.24	-1.41	Down	0	N_R, P_R	GO:0005622;GO:0006605;GO:0006886;GO:0015031;GO:0015450;GO:0016020;GO:0016021;GO:0071806	K07342	Protein translocase SEC61 complex, gamma subunit||Protein translocase SecE domain superfamily||Protein translocase complex, SecE/Sec61-gamma subunit
N_R	XLOC_013824	0.6	2.05	-1.88	Down	0	NA	NA	NA	NA
N_R	BnaC03g19760D	0	0.13	-7.04	Down	0	NA	--	--	-
N_R	BnaCnng10710D	1.91	6.14	-1.83	Down	0	NA	--	--	Glycine rich protein
N_R	BnaAnng28570D	0.79	0.13	2.49	Up	0	NA	GO:0016020;GO:0016021;GO:0022857;GO:0055085	--	WAT1-related protein||EamA domain
N_R	BnaC07g34790D	1.25	3.66	-1.66	Down	0	NA	GO:0003677	K09422	Myb domain||Myb-like transcription factor||SANT/Myb domain||Homeobox-like domain superfamily
N_R	BnaA03g30400D	0.2	0.6	-1.7	Down	0	NA	GO:0004794;GO:0009097	K01754	Threonine dehydratase, ACT-like domain||Threonine dehydratase, biosynthetic||Pyridoxal-phosphate dependent enzyme||Threonine dehydratase, ACT-like domain superfamily||Tryptophan synthase beta subunit-like PLP-dependent enzyme
N_R	BnaA03g19380D	37.18	17.12	0.99	Up	0	NA	GO:0003824;GO:0006537;GO:0006807;GO:0015930;GO:0016491;GO:0016638;GO:0055114	K00284	Glutamate synthase domain||Glutamate synthase, alpha subunit, C-terminal||Aldolase-type TIM barrel||Glutamate synthase, central-N||Glutamate synthase, alpha subunit, C-terminal domain superfamily
N_R	BnaC07g46480D	10.8	20.82	-1.07	Down	0	NA	GO:0005506;GO:0016705;GO:0020037;GO:0055114	K00517	Cytochrome P450 superfamily||Cytochrome P450||Cytochrome P450, conserved site||Cytochrome P450, E-class, group I
N_R	BnaCnng51650D	5.05	9.39	-1.03	Down	0	N_R, P_R	--	--	Histidine phosphatase superfamily||Histidine phosphatase superfamily, clade-1
N_R	BnaA02g07630D	1.05	2.82	-1.53	Down	0	NA	GO:0004601;GO:0005576;GO:0006979;GO:0016491;GO:0020037;GO:0042744;GO:0046872;GO:0055114;GO:0098869	K00430	Secretory peroxidase||Plant peroxidase||Peroxidase, active site||Peroxidases heam-ligand binding site||Haem peroxidase||Haem peroxidase superfamily
N_R	BnaA01g20340D	2.28	4.51	-1.11	Down	0	N_R, P_R	GO:0006629	K18875	EDS1, EP domain||Alpha/Beta hydrolase fold||Fungal lipase-like domain
N_R	BnaC08g43490D	54.42	99.22	-0.99	Down	0	N_R, P_R	GO:0004601;GO:0006979;GO:0020037;GO:0055114;GO:0098869	K00434	Peroxidase, active site||Peroxidases heam-ligand binding site||Haem peroxidase||Haem peroxidase superfamily||Class I peroxidase
N_R	BnaC09g23540D	22.79	9.39	1.16	Up	0	NA	GO:0016020	--	Bile acid:sodium symporter/arsenical resistance protein Acr3||Bile acid:sodium symporter||Sodium/solute symporter superfamily
N_R	BnaA09g18360D	4.21	1.66	1.22	Up	0	N_R, P_R	GO:0005215;GO:0006814;GO:0016020;GO:0016021;GO:0022857;GO:0055085	K14445	Solute carrier family 13
N_R	BnaA03g19130D	1.26	2.99	-1.38	Down	0	NA	GO:0005576;GO:0005618;GO:0009664;GO:0016020;GO:0071555	--	RlpA-like protein, double-psi beta-barrel domain||Expansin||Expansin, cellulose-binding-like domain||Expansin/pollen allergen, DPBB domain||RlpA-like domain superfamily||Expansin/Lol pI||Expansin, cellulose-binding-like domain superfamily
N_R	BnaA06g40020D	289.8	131.48	1.01	Up	0	N_R, P_R	GO:0015267;GO:0016020;GO:0016021;GO:0055085	K09873	Aquaporin transporter||Major intrinsic protein, conserved site||Major intrinsic protein||Aquaporin-like
N_R	BnaUnng00870D	16.99	61.86	-1.68	Down	0	N_R, K_R	--	--	-
N_R	BnaC04g38660D	2.31	0.94	1.17	Up	0	NA	GO:0004252;GO:0006508	--	Subtilisin-like protease, fibronectin type-III domain||Peptidase S8, subtilisin, Ser-active site||Peptidase S8/S53 domain||Peptidase S8 propeptide/proteinase inhibitor I9 superfamily||Peptidase S8, subtilisin-related||Peptidase S8/S53 domain superfamily||Cucumisin-like catalytic domain||Peptidase S8 propeptide/proteinase inhibitor I9
N_R	BnaA08g08440D	1.53	3.55	-1.34	Down	0	N_R, P_R	GO:0003677	K09422	SANT/Myb domain||Myb-like transcription factor||Myb domain||Homeobox-like domain superfamily
N_R	BnaA09g47440D	11.79	22.68	-1.06	Down	0	N_R, P_R	--	--	Bulb-type lectin domain superfamily||S-locus-specific glycoprotein/EP1||PAN/Apple domain||Bulb-type lectin domain
N_R	BnaA08g11360D	16.99	39.88	-1.35	Down	0	N_R, P_R	--	--	C2 domain||C2 domain superfamily
N_R	BnaA03g11710D	0.5	0.03	3.76	Up	0	N_R, P_R	GO:0005506;GO:0005829;GO:0009228;GO:0009507;GO:0009536;GO:0009570;GO:0016740;GO:0016763;GO:0046872;GO:0052837	K03146	Thiazole biosynthetic enzyme Thi4 family||Thiamine thiazole synthase||FAD/NAD(P)-binding domain superfamily
N_R	BnaA04g11840D	3.13	6.68	-1.21	Down	0	NA	GO:0005515	--	Kelch repeat type 1||Leucine-rich repeat domain superfamily||Kelch-type beta propeller||F-box-like domain superfamily||F-box domain
N_R	BnaC06g28720D	115.05	319.83	-1.54	Down	0	N_R, P_R	--	--	-
N_R	BnaA09g33460D	0.53	1.37	-1.48	Down	0	N_R, P_R	GO:0003824;GO:0004356;GO:0006542;GO:0006807;GO:0016787	--	Glutamine synthetase, N-terminal domain superfamily||Glutamine synthetase, catalytic domain||Glutamine synthetase, beta-Grasp domain||Metal-dependent hydrolase||Amidohydrolase-related||Glutamine synthetase/guanido kinase, catalytic domain
N_R	BnaA07g11740D	0.55	1.2	-1.23	Down	0	NA	GO:0004672;GO:0004842;GO:0005524;GO:0006468;GO:0016567	--	Protein kinase domain||Protein kinase, ATP binding site||Protein kinase-like domain superfamily||Zinc finger, RING/FYVE/PHD-type||U box domain||Rossmann-like alpha/beta/alpha sandwich fold||Serine/threonine-protein kinase, active site||Serine-threonine/tyrosine-protein kinase, catalytic domain
N_R	BnaA09g18440D	8.53	3.77	1.04	Up	0	NA	GO:0003824;GO:0016740;GO:0016746;GO:0016747	K00626	Thiolase, conserved site||Thiolase, N-terminal||Thiolase||Thiolase, C-terminal||Thiolase-like||Thiolase, active site
N_R	BnaA10g15440D	10.34	4.34	1.11	Up	0	NA	--	K01301	Glutamate carboxypeptidase 2-like||Transferrin receptor-like, dimerisation domain superfamily||Peptidase M28||Transferrin receptor-like, dimerisation domain||PA domain
N_R	BnaC03g45280D	9.37	22.42	-1.36	Down	0	NA	GO:0003824;GO:0008483;GO:0009058;GO:0030170	K10206	Aminotransferase, class I/classII||LL-diaminopimelate aminotransferase/aminotransferase ALD1||Pyridoxal phosphate-dependent transferase domain 1||Pyridoxal phosphate-dependent transferase||Pyridoxal phosphate-dependent transferase, major domain
N_R	BnaCnng27880D	0	1.55	-7.01	Down	0	N_R, P_R	GO:0008171	K13066	-
N_R	BnaC03g49380D	13.65	57.88	-2.2	Down	0	N_R, P_R	GO:0045087	--	Elicitor peptide
N_R	BnaAnng19770D	52.99	99.74	-1.04	Down	0	NA	GO:0004601;GO:0005576;GO:0006979;GO:0016491;GO:0020037;GO:0042744;GO:0046872;GO:0055114;GO:0098869	K00430	Secretory peroxidase||Peroxidase, active site||Plant peroxidase||Peroxidases heam-ligand binding site||Haem peroxidase||Haem peroxidase superfamily
N_R	BnaA04g28740D	0.63	2.29	-1.95	Down	0	NA	--	--	-
N_R	BnaC01g20630D	45.8	115.54	-1.46	Down	0	N_R, P_R	GO:0016020;GO:0016021	--	-
N_R	BnaC03g41040D	1.08	5.22	-2.38	Down	0	NA	--	--	-
N_R	BnaC08g24260D	0.67	1.95	-1.65	Down	0	N_R, P_R	GO:0016758	K13496	UDP-glucuronosyl/UDP-glucosyltransferase||UDP-glycosyltransferase family, conserved site
N_R	BnaC08g37160D	4.31	9.16	-1.21	Down	0	N_R, P_R	GO:0003677	K09422	Myb domain||SANT/Myb domain||Myb-like transcription factor||Homeobox-like domain superfamily
N_R	BnaA09g08160D	1.73	0.23	2.73	Up	0	NA	GO:0016020;GO:0016021;GO:0055085	K07088	Membrane transport protein
N_R	BnaA09g01620D	0.27	1.23	-2.26	Down	0	N_R, P_R	GO:0005886;GO:0016020;GO:0016021	--	Casparian strip membrane protein||Casparian strip membrane protein domain
N_R	BnaC03g43120D	5.61	13.08	-1.34	Down	0	NA	GO:0005515;GO:0005634;GO:0006355;GO:0009734	K14484	AUX/IAA domain||AUX/IAA protein||PB1 domain
N_R	BnaC07g51170D	20.49	39.92	-1.08	Down	0	NA	GO:0004601;GO:0005576;GO:0006979;GO:0016491;GO:0020037;GO:0042744;GO:0046872;GO:0055114;GO:0098869	K00430	Peroxidases heam-ligand binding site||Secretory peroxidase||Plant peroxidase||Peroxidase, active site||Haem peroxidase superfamily||Haem peroxidase
N_R	BnaA02g17090D	10.08	19.14	-1.04	Down	0	NA	GO:0016020;GO:0016021;GO:0016746	K13513	Phospholipid/glycerol acyltransferase||Acyltransferase, C-terminal domain
N_R	BnaC06g28450D	0.32	0.06	2.22	Up	0	NA	GO:0005515	--	Winged helix DNA-binding domain superfamily||SWIRM domain||HORMA domain||HORMA domain superfamily
N_R	BnaAnng30810D	7.44	16.61	-1.27	Down	0	N_R, P_R	GO:0003677	K09422	SANT/Myb domain||Myb-like transcription factor||Myb domain||Myb-like domain||Homeobox-like domain superfamily
N_R	BnaCnng31870D	0.01	0.29	-4.41	Down	0	NA	GO:0009507;GO:0009522;GO:0009523;GO:0009535;GO:0009536;GO:0009579;GO:0009765;GO:0015979;GO:0016020;GO:0016021;GO:0016168;GO:0018298	K08909	Chlorophyll A-B binding protein||Chlorophyll A-B binding protein, plant||Chlorophyll a/b binding domain superfamily
N_R	BnaA06g07490D	0.18	0	6.9	Up	0	NA	GO:0008318;GO:0018342	K05955	Protein prenyltransferase, alpha subunit
N_R	BnaC05g34710D	3.76	7.1	-1.03	Down	0	NA	GO:0004190;GO:0006508;GO:0009414;GO:0009737	--	Xylanase inhibitor, N-terminal||Xylanase inhibitor, C-terminal||Aspartic peptidase A1 family||Peptidase family A1 domain||Aspartic peptidase domain superfamily
N_R	BnaC05g17090D	4.24	1.94	1	Up	0	NA	GO:0003777;GO:0005524;GO:0007018;GO:0008017	K11498	Kinesin motor domain, conserved site||Kinesin-like protein||Kinesin motor domain superfamily||Kinesin motor domain||P-loop containing nucleoside triphosphate hydrolase
N_R	BnaA05g01480D	11.53	25.36	-1.27	Down	0	NA	--	--	Arabinogalactan protein 16/20/22/41
N_R	BnaA01g20790D	0.47	2.07	-2.19	Down	0	NA	GO:0006508;GO:0008234	--	Cysteine peptidase, cysteine active site||Cysteine peptidase, histidine active site||Peptidase C1A, papain C-terminal||Cathepsin propeptide inhibitor domain (I29)||Papain-like cysteine peptidase superfamily||Cysteine peptidase, asparagine active site||Papain-like cysteine endopeptidase
N_R	BnaC05g10160D	1.71	4.45	-1.5	Down	0	NA	--	--	X8 domain
N_R	BnaA03g34150D	0.06	1.32	-4.53	Down	0	NA	GO:0000160	K14490	Signal transduction histidine kinase, phosphotransfer (Hpt) domain||HPT domain superfamily
N_R	BnaC09g44020D	7.21	15.96	-1.27	Down	0	NA	GO:0003700;GO:0006355;GO:0043565	--	WRKY domain superfamily||WRKY domain
N_R	BnaA10g19300D	8.65	16.02	-1.01	Down	0	N_R, P_R	--	K16280	von Willebrand factor, type A||Zinc finger, RING/FYVE/PHD-type||Copine||Zinc finger, RING-type||von Willebrand factor A-like domain superfamily
N_R	XLOC_104806	1.48	5.41	-1.96	Down	0	N_R, P_R	NA	NA	NA
N_R	BnaC05g38540D	39.19	70.22	-0.97	Down	0	N_R, P_R	--	K03152	Class I glutamine amidotransferase-like||Protein/nucleic acid deglycase DJ-1||DJ-1/PfpI
N_R	BnaA02g24730D	2.28	0.55	1.93	Up	0	NA	--	--	Leucine-rich repeat domain superfamily
N_R	BnaCnng45070D	0.37	1.29	-1.87	Down	0	N_R, P_R	GO:0005509;GO:0016020;GO:0016021;GO:0030247	--	Protein kinase-like domain superfamily||EGF-like domain||EGF-like calcium-binding domain||EGF-like calcium-binding, conserved site||Wall-associated receptor kinase, galacturonan-binding domain||EGF-type aspartate/asparagine hydroxylation site
N_R	BnaC04g49660D	3.48	6.58	-1.04	Down	0	N_R, P_R	GO:0004553;GO:0005975	K01188	BCP1 family||Glycoside hydrolase family 1||Glycoside hydrolase superfamily||Glycosyl hydrolases family 1, N-terminal conserved site
N_R	BnaA04g24840D	2.01	15.81	-1.25	Down	0	N_R, P_R	--	--	-
N_R	BnaA04g28390D	12.34	25.9	-1.2	Down	0	NA	--	--	-
N_R	BnaA05g24740D	0.01	0.12	-4.21	Down	0	N_R, P_R	GO:0004672;GO:0005524;GO:0006468	--	Protein kinase domain||Malectin domain||Protein kinase-like domain superfamily||Serine/threonine-protein kinase, active site||Serine-threonine/tyrosine-protein kinase, catalytic domain||Leucine-rich repeat domain superfamily
N_R	BnaC03g66470D	2.26	7.66	-1.87	Down	0	N_R, P_R	--	--	-
N_R	BnaA09g39860D	0.33	1.76	-2.52	Down	0	NA	--	--	Domain of unknown function CP12||Calvin cycle protein CP12-like
N_R	BnaAnng37660D	5.34	10.44	-1.08	Down	0	N_R, P_R	GO:0015238;GO:0015297;GO:0016020;GO:0016021;GO:0042908;GO:0042910;GO:0055085	K03327	Multi antimicrobial extrusion protein
N_R	BnaC07g42390D	35.27	13.54	1.01	Up	0	NA	GO:0000166;GO:0008553;GO:0016021;GO:0120029	K01535	HAD-like superfamily||Cation-transporting P-type ATPase, N-terminal||P-type ATPase, transmembrane domain superfamily||P-type ATPase||P-type ATPase, cytoplasmic domain N||P-type ATPase, phosphorylation site||P-type ATPase, subfamily IIIA||P-type ATPase, A domain superfamily
N_R	BnaA03g25640D	5.61	11.22	-1.13	Down	0	N_R, P_R	--	--	-
N_R	BnaC03g62490D	3.95	9.64	-1.39	Down	0	NA	--	--	CRAL-TRIO lipid binding domain superfamily||CRAL-TRIO lipid binding domain
N_R	BnaA02g18870D	1.13	6.11	-2.5	Down	0	NA	--	--	VQ motif-containing protein 1/10||VQ
N_R	BnaA09g49180D	1.06	3.05	-1.65	Down	0	N_R, P_R	--	--	Lateral organ boundaries, LOB
N_R	BnaC02g17620D	0.12	0.48	-2.14	Down	0	NA	GO:0016020;GO:0016021;GO:0016788	K01206	GDSL lipase/esterase||GDSL lipase/esterase-like, plant||SGNH hydrolase superfamily
N_R	BnaC06g39450D	0.67	0.03	4.15	Up	0	NA	GO:0009523;GO:0009654;GO:0015979;GO:0042651	K03541	Photosystem II PsbR
N_R	BnaA03g11980D	11.69	39.57	-1.88	Down	0	N_R, P_R	--	--	-
N_R	BnaA04g24830D	4.81	10.01	-1.21	Down	0	NA	--	--	-
N_R	BnaA08g11390D	5.43	11.39	-1.18	Down	0	NA	GO:0016758	--	UDP-glycosyltransferase family, conserved site||UDP-glucuronosyl/UDP-glucosyltransferase
N_R	BnaCnng27780D	1.44	4.42	-1.71	Down	0	NA	GO:0003824;GO:0005524;GO:0006090;GO:0016301;GO:0016310;GO:0016772;GO:0046872;GO:0050242	K01006	PEP-utilising enzyme, active site||Pyruvate phosphate dikinase, AMP/ATP-binding||Pyruvate kinase-like domain superfamily||PEP-utilising enzyme, conserved site||PEP-utilising enzyme, C-terminal||ATP-grasp fold, subdomain 1||Pyruvate, phosphate dikinase||Pyruvate/Phosphoenolpyruvate kinase-like domain superfamily||PEP-utilising enzyme, mobile domain||Phosphohistidine domain superfamily
N_R	BnaA10g16590D	4.22	1.3	1.55	Up	0	NA	GO:0003677;GO:0005634	--	Myb domain, plants||Homeobox-like domain superfamily||Myb domain||MYB-CC type transcription factor, LHEQLE-containing domain||SANT/Myb domain
N_R	BnaC08g39000D	6.53	11.88	-0.98	Down	0	N_R, P_R	GO:0015297;GO:0016020;GO:0042910;GO:0055085	K03327	Multi antimicrobial extrusion protein
N_R	BnaC06g42420D	0.28	0.01	4.43	Up	0	NA	GO:0005515;GO:0005634	--	CCT domain
N_R	BnaA02g09460D	51.6	24.39	0.95	Up	0	NA	GO:0005506;GO:0005829;GO:0009228;GO:0009507;GO:0009536;GO:0009570;GO:0016740;GO:0016763;GO:0046872;GO:0052837	K03146	Thiazole biosynthetic enzyme Thi4 family||FAD/NAD(P)-binding domain superfamily||Thiamine thiazole synthase
N_R	BnaC08g14580D	0	0.42	-9.16	Down	0	NA	GO:0001731;GO:0001732;GO:0002183;GO:0003743;GO:0005515;GO:0005737;GO:0005852;GO:0006412;GO:0006413;GO:0016282;GO:0033290	K03247	JAB1/MPN/MOV34 metalloenzyme domain||MPN domain||Eukaryotic translation initiation factor 3 subunit H
N_R	BnaC06g05770D	0.07	0	7.16	Up	0	NA	--	--	-
N_R	BnaA03g09610D	4.76	1.07	2.02	Up	0	NA	--	--	-
N_R	BnaC09g26330D	10.56	4.65	1.05	Up	0	NA	GO:0016020;GO:0022857;GO:0055085	--	Xanthine/uracil/vitamin C permease
N_R	BnaA08g04370D	3.51	1.62	0.99	Up	0	N_R, P_R	GO:0000166;GO:0003677;GO:0003678;GO:0004386;GO:0005524;GO:0005634;GO:0006260;GO:0006270;GO:0016787;GO:0032508;GO:0042555;GO:1905775	K02540	MCM domain||Mini-chromosome maintenance protein||P-loop containing nucleoside triphosphate hydrolase||DNA replication licensing factor Mcm2||MCM, AAA-lid domain||MCM OB domain||Nucleic acid-binding, OB-fold||Mini-chromosome maintenance, conserved site||MCM N-terminal domain
N_R	BnaC06g07010D	7.54	13.95	-1.01	Down	0	N_R, P_R	GO:0000045;GO:0005737;GO:0006914	K08336	Ubiquitin-like domain superfamily||Ubiquitin-like protein Atg12
N_R	BnaC09g22450D	11.72	5.33	1.01	Up	0	NA	GO:0000256;GO:0004038;GO:0008270;GO:0016787;GO:0016810;GO:0050897	K01466	Metal-dependent hydrolase, composite domain superfamily||Metal-dependent hydrolase||Amidohydrolase-related||Allantoinase
N_R	BnaA01g12090D	7.1	3.04	1.09	Up	0	N_R, P_R	--	--	Protein of unknown function DUF3537
N_R	BnaA03g06910D	3.55	1.34	1.27	Up	0	NA	--	--	-
N_R	BnaA09g24130D	6.01	22.17	-2	Down	0	NA	--	--	-
N_R	BnaA03g29150D	0.65	0.1	2.49	Up	0	NA	--	--	-
N_R	BnaC08g38040D	20.96	9.19	1.06	Up	0	NA	GO:0005506;GO:0016705;GO:0020037;GO:0055114	K15638	Cytochrome P450 superfamily||Cytochrome P450||Cytochrome P450, E-class, group I||Cytochrome P450, conserved site
N_R	BnaC05g01080D	1.07	2.46	-1.32	Down	0	N_R, P_R	GO:0004553;GO:0005975;GO:0008152;GO:0016787;GO:0016798	K19355	Glycoside hydrolase superfamily||Glycoside hydrolase, family 5
N_R	XLOC_103386	5.98	2.44	1.16	Up	0	NA	NA	NA	NA
N_R	BnaC01g29170D	0.05	1.03	-4.59	Down	0	N_R, K_R	--	--	-
N_R	BnaCnng70950D	4.36	13.19	-1.78	Down	0	N_R, P_R	--	--	-
N_R	BnaA05g01850D	14.51	34.82	-1.4	Down	0	NA	--	--	-
N_R	BnaC03g61720D	1.33	3.41	-1.47	Down	0	N_R, P_R	GO:0003677;GO:0005634	--	Homeobox-like domain superfamily||Myb domain, plants||Myb domain
N_R	BnaA04g12630D	14.82	32.47	-1.26	Down	0	NA	--	--	-
N_R	BnaC03g25600D	0.41	1.6	-2.05	Down	0	NA	--	--	Rossmann-like alpha/beta/alpha sandwich fold
N_R	BnaC08g43470D	0.35	1.31	-2.01	Down	0	N_R, P_R	--	--	Lateral organ boundaries, LOB
N_R	BnaA06g25070D	2.71	1.04	1.26	Up	0	NA	GO:0000166;GO:0005524;GO:0006812;GO:0016020;GO:0016021;GO:0019829;GO:0030001;GO:0046872;GO:0098655	K01534	HAD-like superfamily||HAD superfamily||P-type ATPase, transmembrane domain superfamily||Heavy metal-associated domain superfamily||Heavy metal-associated domain, HMA||P-type ATPase||P-type ATPase, phosphorylation site||P-type ATPase, cytoplasmic domain N||P-type ATPase, subfamily IB||P-type ATPase, A domain superfamily
N_R	BnaA05g25210D	7.19	13.53	-1.04	Down	0	N_R, P_R	GO:0016788	--	GDSL lipase/esterase-like, plant||GDSL lipase/esterase||SGNH hydrolase superfamily
N_R	BnaA01g14270D	102.8	247.98	-1.4	Down	0	N_R, P_R	GO:0005622;GO:0006605;GO:0006886;GO:0015031;GO:0015450;GO:0016020;GO:0016021;GO:0071806	K07342	Protein translocase complex, SecE/Sec61-gamma subunit||Protein translocase SecE domain superfamily||Protein translocase SEC61 complex, gamma subunit
N_R	BnaC03g40750D	0.08	0.98	-3.73	Down	0	N_R, P_R	GO:0016491;GO:0046872;GO:0055114	--	Oxoglutarate/iron-dependent dioxygenase||Non-haem dioxygenase N-terminal domain||Isopenicillin N synthase-like
N_R	BnaCnng09690D	7.36	3.29	1.03	Up	0	NA	GO:0004672;GO:0005524;GO:0006468	--	UspA||Protein kinase domain||Serine/threonine-protein kinase, active site||Protein kinase, ATP binding site||Protein kinase-like domain superfamily
N_R	BnaA10g23260D	61.9	29.14	0.96	Up	0	NA	GO:0016787	K13051	Nucleophile aminohydrolases, N-terminal||Peptidase T2, asparaginase 2
N_R	BnaA01g21670D	3.97	9.09	-1.32	Down	0	N_R, P_R	--	--	-
N_R	BnaC07g02580D	106.14	49.58	0.97	Up	0	NA	GO:0000166;GO:0008553;GO:0016021;GO:0120029	K01535	Cation-transporting P-type ATPase, N-terminal||HAD-like superfamily||P-type ATPase, transmembrane domain superfamily||P-type ATPase, cytoplasmic domain N||P-type ATPase, phosphorylation site||P-type ATPase, subfamily IIIA||P-type ATPase||P-type ATPase, A domain superfamily
N_R	BnaC02g35150D	3.64	10.23	-1.6	Down	0	NA	GO:0008146;GO:0016740	--	Sulfotransferase domain||P-loop containing nucleoside triphosphate hydrolase
N_R	BnaCnng75020D	1.05	3.17	-1.69	Down	0	NA	GO:0003677;GO:0003700;GO:0005634;GO:0006351;GO:0006355	--	DNA-binding domain superfamily||AP2/ERF domain superfamily||AP2/ERF domain
N_R	BnaA05g15070D	8.27	3.5	1.11	Up	0	NA	GO:0030246	--	Jacalin-like lectin domain superfamily||Jacalin-like lectin domain||Jacalin-like lectin domain, plant
N_R	BnaC01g41470D	207.49	378.88	-0.99	Down	0	N_R, P_R	GO:0000166;GO:0003824;GO:0004357;GO:0005524;GO:0006750;GO:0009507;GO:0016874;GO:0042398	K01919	Glutamate--cysteine ligase, plant-type||Glutamine synthetase/guanido kinase, catalytic domain||Glutamate--cysteine ligase, bacteria and plant||Glutamate--cysteine ligase, GCS2
N_R	BnaC02g00890D	1.22	3.43	-1.61	Down	0	NA	--	--	-
N_R	BnaC07g45810D	8.45	15.83	-1.03	Down	0	N_R, P_R	GO:0003924;GO:0005525	K07877	Small GTP-binding protein domain||P-loop containing nucleoside triphosphate hydrolase||Small GTPase
N_R	BnaA06g00020D	5.73	16	-1.59	Down	0	N_R, P_R	--	--	Cysteine-rich transmembrane CYSTM domain
N_R	BnaC07g36420D	36.71	68.33	-1.02	Down	0	N_R, P_R	GO:0016491;GO:0050660;GO:0055114;GO:0071949	--	FAD-binding domain, PCMH-type||FAD linked oxidase, N-terminal||FAD-binding, type PCMH-like superfamily||FAD-binding, type PCMH, subdomain 1||Berberine/berberine-like
N_R	BnaA09g42180D	47.98	108.51	-1.3	Down	0	NA	--	--	Late embryogenesis abundant protein, LEA-18
N_R	BnaAnng27340D	0.08	0.95	-3.39	Down	0	NA	GO:0016020;GO:0016021	--	-
N_R	BnaA09g24140D	90.48	189.33	-1.2	Down	0	N_R, P_R	--	--	-
N_R	BnaA07g06750D	1.48	5.11	-1.88	Down	0	NA	GO:0003677;GO:0003700;GO:0006355	--	AP2/ERF domain||AP2/ERF domain superfamily||DNA-binding domain superfamily
N_R	BnaC09g03800D	7.31	32.7	-2.23	Down	0	NA	GO:0006520;GO:0016491;GO:0055114	K00261	NAD(P)-binding domain superfamily||Leu/Phe/Val dehydrogenases active site||Glutamate/phenylalanine/leucine/valine dehydrogenase||Glutamate/phenylalanine/leucine/valine dehydrogenase, dimerisation domain
N_R	BnaC04g06680D	18.21	34.53	-1.06	Down	0	NA	--	--	Tubby-like, C-terminal||LURP-one-related||LURP-one-related superfamily
N_R	BnaA02g00420D	0	0.32	-8.85	Down	0	NA	GO:0008271;GO:0008272;GO:0015116;GO:0016020;GO:0016021;GO:0055085	K17469	SLC26A/SulP transporter||SLC26A/SulP transporter domain||Sulphate anion transporter, conserved site
N_R	BnaC03g27680D	195.12	91.93	0.96	Up	0	N_R, P_R	GO:0005886;GO:0010167;GO:0015706;GO:0016020;GO:0016021;GO:0042128	--	High-affinity nitrate transporter
N_R	BnaA08g14950D	1.95	3.93	-1.13	Down	0	N_R, P_R	GO:0000166;GO:0004672;GO:0004674;GO:0005524;GO:0006468	K00924	Protein kinase domain||Protein kinase-like domain superfamily||Protein kinase, ATP binding site||Serine/threonine-protein kinase, active site||Serine-threonine/tyrosine-protein kinase, catalytic domain
N_R	BnaC04g35390D	0.04	0.56	-3.89	Down	0	NA	GO:0003824;GO:0009058;GO:0030170	K01762	Pyridoxal phosphate-dependent transferase, major domain||Aminotransferases, class-I, pyridoxal-phosphate-binding site||Pyridoxal phosphate-dependent transferase||Pyridoxal phosphate-dependent transferase domain 1||Aminotransferase, class I/classII
N_R	BnaC07g22750D	5.92	2.67	1.03	Up	0	NA	GO:0008654;GO:0016020;GO:0016021;GO:0016740;GO:0016780	K00993	Choline/ethanolamine phosphotransferase||CDP-alcohol phosphotransferase, transmembrane domain||CDP-alcohol phosphatidyltransferase
N_R	BnaC04g43540D	1.03	2.77	-1.53	Down	0	N_R, P_R	GO:0016020;GO:0016021;GO:0016192	K08511	v-SNARE, coiled-coil homology domain||Longin-like domain superfamily||Longin domain||Synaptobrevin
N_R	BnaC08g50010D	0.08	0.85	-3.49	Down	0	N_R, P_R	GO:0006012;GO:0016740;GO:0016757;GO:0047216	K18819	Glycosyl transferase, family 8||Nucleotide-diphospho-sugar transferases||Galactinol synthase
N_R	BnaA03g58720D	3.46	7.21	-1.17	Down	0	N_R, P_R	--	--	-
N_R	BnaA03g60520D	0.16	0	6.97	Up	0	N_R, P_R	GO:0005094;GO:0005737;GO:0050790	--	Rho protein GDP-dissociation inhibitor||Immunoglobulin E-set||Rho GDP-dissociation inhibitor domain superfamily
N_R	BnaCnng62240D	52.45	107.02	-1.14	Down	0	N_R, P_R	GO:0004497;GO:0005506;GO:0016491;GO:0016705;GO:0020037;GO:0046872;GO:0055114	K11868	Cytochrome P450, conserved site||Cytochrome P450, E-class, group I||Cytochrome P450 superfamily||Cytochrome P450
N_R	BnaC02g21720D	0.57	1.7	-1.68	Down	0	NA	GO:0016791	K13248	HAD-like superfamily||Pyridoxal phosphate phosphatase-related||Phosphatase PHOSPHO-type||HAD superfamily
N_R	BnaC08g36740D	0.06	0.43	-2.8	Down	0	N_R, P_R	GO:0004672;GO:0005524;GO:0006468	--	Protein kinase domain||Serine/threonine-protein kinase, active site||Protein kinase-like domain superfamily
N_R	BnaC07g34120D	3.25	6.25	-1.07	Down	0	NA	GO:0016020;GO:0016021;GO:0022857;GO:0055085	--	Cationic amino acid transporter, C-terminal||Amino acid/polyamine transporter I
N_R	BnaC04g00160D	12.03	23.91	-1.12	Down	0	NA	--	--	Universal stress protein A family||Rossmann-like alpha/beta/alpha sandwich fold||UspA
N_R	BnaCnng46920D	3.54	7.16	-1.13	Down	0	NA	--	--	Zinc finger, RING/FYVE/PHD-type||Zinc finger, RING-type
N_R	BnaC05g03540D	0.27	1.59	-2.6	Down	0	N_R, P_R	--	--	Bifunctional inhibitor/plant lipid transfer protein/seed storage helical domain superfamily||Bifunctional inhibitor/plant lipid transfer protein/seed storage helical domain||Alpha-Amylase Inhibitors (AAI), Lipid Transfer (LT) and Seed Storage (SS) Protein
N_R	BnaAnng35340D	27.05	73.03	-1.55	Down	0	NA	--	--	VQ||VQ motif-containing protein 1/10
N_R	BnaC03g07770D	1.01	0.25	1.85	Up	0	NA	GO:0004452;GO:0008299;GO:0016787	K01823	NUDIX hydrolase-like domain superfamily||NUDIX hydrolase domain||Isopentenyl-diphosphate delta-isomerase, type 1
N_R	BnaA07g24020D	0.23	1.48	-2.76	Down	0	NA	GO:0005515	K00799	Thioredoxin-like superfamily||Glutathione S-transferase, C-terminal-like||Glutathione S-transferase, C-terminal domain superfamily||Glutathione S-transferase, N-terminal
N_R	BnaC08g17220D	18.47	49.88	-1.59	Down	0	NA	--	--	VQ motif-containing protein 1/10||VQ
N_R	BnaC07g36060D	5.63	11.24	-1.11	Down	0	N_R, P_R	GO:0006629;GO:0008374	--	Alpha/Beta hydrolase fold||Lecithin:cholesterol/phospholipid:diacylglycerol acyltransferase
N_R	BnaA03g40830D	5.41	12.75	-1.36	Down	0	NA	--	--	Alpha/beta hydrolase fold-1||Alpha/Beta hydrolase fold
N_R	BnaC07g35270D	9.09	3.96	1.07	Up	0	NA	GO:0003700	--	Transcription factor TCP subgroup||Transcription factor, TCP
N_R	BnaCnng38340D	0.23	0.01	3.88	Up	0	N_R, P_R	GO:0016020;GO:0016021;GO:0022857;GO:0055085	--	EamA domain||WAT1-related protein
N_R	BnaC01g36820D	1.16	0.27	1.99	Up	0	NA	--	--	-
N_R	BnaA05g24610D	13.82	6.34	0.99	Up	0	NA	GO:0003824;GO:0006099;GO:0008964;GO:0015977	K01595	Phosphoenolpyruvate carboxylase, Lys active site||Phosphoenolpyruvate carboxylase||Pyruvate/Phosphoenolpyruvate kinase-like domain superfamily
N_R	BnaA01g00690D	3.56	1.1	1.55	Up	0	NA	GO:0006508;GO:0008234	--	Cysteine peptidase, asparagine active site||Papain-like cysteine peptidase superfamily||Papain-like cysteine endopeptidase||Cysteine peptidase, cysteine active site||Cathepsin propeptide inhibitor domain (I29)||Cysteine peptidase, histidine active site||Peptidase C1A, papain C-terminal
N_R	BnaC03g12440D	3.52	1.17	1.46	Up	0	NA	GO:0003779	--	Protein Networked (NET), actin-binding (NAB) domain
N_R	BnaC01g32380D	1.99	4.87	-1.4	Down	0	NA	GO:0032875	--	Cyclin-dependent protein kinase inhibitor SMR
N_R	BnaA03g52710D	12.66	25.36	-1.13	Down	0	N_R, P_R	GO:0005576	--	Cysteine-rich secretory protein-related||Allergen V5/Tpx-1-related, conserved site||CAP superfamily||CAP domain
N_R	BnaA03g19450D	2.81	17.13	-1.68	Down	0	N_R, P_R	--	--	-
N_R	BnaA08g23870D	4.34	10.28	-1.35	Down	0	NA	--	--	Glyoxalase/fosfomycin resistance/dioxygenase domain||Glyoxalase/Bleomycin resistance protein/Dihydroxybiphenyl dioxygenase||Vicinal oxygen chelate (VOC) domain
N_R	BnaC03g24230D	1.28	0.4	1.54	Up	0	NA	GO:0003677;GO:0005515;GO:0005634;GO:0006351;GO:0006355	--	PB1 domain||Protein NLP, PB1 domain||RWP-RK domain
N_R	BnaA09g09460D	54.09	26.11	0.92	Up	0	N_R, P_R	GO:0000786;GO:0003677;GO:0005634;GO:0006334;GO:0042025	K11275	Winged helix-like DNA-binding domain superfamily||Linker histone H1/H5, domain H15||Winged helix DNA-binding domain superfamily
N_R	BnaC02g01790D	1.05	0.24	2	Up	0	NA	GO:0004497;GO:0005506;GO:0016020;GO:0016021;GO:0016491;GO:0016705;GO:0020037;GO:0046872;GO:0055114	--	Cytochrome P450, conserved site||Cytochrome P450, E-class, group I||Cytochrome P450 superfamily||Cytochrome P450
N_R	BnaA02g21750D	70.56	31.68	1.04	Up	0	NA	GO:0006508;GO:0008234	--	Papain-like cysteine endopeptidase||Cysteine peptidase, asparagine active site||Papain-like cysteine peptidase superfamily||Cysteine peptidase, histidine active site||Cathepsin propeptide inhibitor domain (I29)||Peptidase C1A, papain C-terminal
N_R	BnaA05g00640D	0.85	1.77	-1.18	Down	0	NA	GO:0003824	K01897	AMP-binding enzyme, C-terminal domain||AMP-dependent synthetase-like superfamily||AMP-dependent synthetase/ligase
N_R	BnaC03g40740D	0.11	1.24	-3.57	Down	0	N_R, P_R	GO:0016491;GO:0046872;GO:0055114	--	Isopenicillin N synthase-like||Oxoglutarate/iron-dependent dioxygenase||Non-haem dioxygenase N-terminal domain
N_R	BnaA07g26700D	3.45	11.78	-1.89	Down	0	N_R, P_R	--	--	-
N_R	BnaA09g46220D	2	3.87	-1.07	Down	0	N_R, P_R	--	--	Protein of unknown function DUF1262
N_R	BnaA07g33860D	24.43	43.21	-0.95	Down	0	N_R, P_R	GO:0008271;GO:0008272;GO:0015116;GO:0016020;GO:0016021;GO:0055085	K17470	STAS domain||SLC26A/SulP transporter||STAS domain superfamily||Sulphate anion transporter, conserved site||SLC26A/SulP transporter domain
N_R	BnaC08g16040D	18.17	41.65	-1.32	Down	0	N_R, P_R	GO:0003723;GO:0033897	K01166	Ribonuclease T2-like||Ribonuclease T2-like superfamily||Ribonuclease T2, eukaryotic||Ribonuclease T2, His active site 2||Ribonuclease T2, His active site 1
N_R	BnaC01g29930D	0.68	1.85	-1.56	Down	0	NA	GO:0016020;GO:0016021;GO:0022857;GO:0055085	K15283	Triose phosphate/phosphoenolpyruvate translocator||Sugar phosphate transporter domain
N_R	XLOC_031047	0.06	1.23	-4.31	Down	0	NA	NA	NA	NA
N_R	BnaC02g08680D	27.01	55.82	-1.17	Down	0	NA	--	--	-
N_R	BnaA07g26770D	7.7	3.29	1.09	Up	0	N_R, P_R	GO:0016616;GO:0051287;GO:0055114	K15893	NAD(P)-binding domain superfamily||D-isomer specific 2-hydroxyacid dehydrogenase, NAD-binding domain conserved site 1||D-isomer specific 2-hydroxyacid dehydrogenase, catalytic domain||D-isomer specific 2-hydroxyacid dehydrogenase, NAD-binding domain
N_R	BnaC09g47660D	0.76	3.27	-2.17	Down	0	NA	GO:0004185;GO:0006508	K16297	Alpha/Beta hydrolase fold||Peptidase S10, serine carboxypeptidase||Serine carboxypeptidases, histidine active site
N_R	BnaA06g35460D	16.39	32.83	-1.12	Down	0	N_R, P_R	GO:0004869;GO:0010951	--	Cystatin domain
N_R	BnaC08g09650D	6.78	2.78	1.17	Up	0	NA	GO:0006508;GO:0008236	K01303	Peptidase S9, prolyl oligopeptidase, catalytic domain||Alpha/Beta hydrolase fold
N_R	XLOC_077753	45.4	91.33	-1.13	Down	0	NA	NA	NA	NA
N_R	BnaC01g26060D	0.2	1.03	-2.39	Down	0	NA	GO:0006508;GO:0008234	--	Cysteine peptidase, asparagine active site||Papain-like cysteine peptidase superfamily||Papain-like cysteine endopeptidase||Cysteine peptidase, cysteine active site||Peptidase C1A, papain C-terminal||Cysteine peptidase, histidine active site||Cathepsin propeptide inhibitor domain (I29)
N_R	BnaA06g29500D	21.74	43.24	-1.11	Down	0	NA	GO:0003700;GO:0006355	--	Basic-leucine zipper domain
N_R	BnaA02g34060D	53.54	104.68	-1.09	Down	0	NA	GO:0004601;GO:0005576;GO:0006979;GO:0016491;GO:0020037;GO:0042744;GO:0046872;GO:0055114;GO:0098869	K00430	Haem peroxidase||Haem peroxidase superfamily||Plant peroxidase||Secretory peroxidase||Peroxidase, active site||Peroxidases heam-ligand binding site
N_R	BnaAnng15260D	0.97	2.57	-1.51	Down	0	NA	GO:0003677;GO:0005634	K09422	Homeobox-like domain superfamily||Myb domain||Myb-like transcription factor||SANT/Myb domain
N_R	BnaA07g16500D	22.97	9.76	1.12	Up	0	N_R, P_R, K_R	GO:0015079;GO:0016020;GO:0071805	K03549	Potassium transporter
N_R	BnaA03g44600D	25.89	47.97	-1.01	Down	0	NA	GO:0016491;GO:0050660;GO:0055114;GO:0071949	--	FAD-binding domain, PCMH-type||FAD-binding, type PCMH-like superfamily||FAD-binding, type PCMH, subdomain 1||Berberine/berberine-like||FAD linked oxidase, N-terminal
N_R	BnaA03g06120D	0.4	1.12	-1.61	Down	0	N_R, P_R	GO:0004185;GO:0006508	K16296	Peptidase S10, serine carboxypeptidase||Alpha/Beta hydrolase fold
N_R	BnaC07g33390D	2	0.55	1.72	Up	0	NA	GO:0003824	--	Alpha/Beta hydrolase fold||Epoxide hydrolase-like||Alpha/beta hydrolase fold-1
N_R	BnaA05g37040D	95.87	195.05	-1.16	Down	0	N_R, P_R	GO:0016020;GO:0016021	--	Arabinogalactan protein 1/3/12/13/14/21
N_R	BnaC02g44430D	2.71	9.6	-1.93	Down	0	NA	--	--	Protein of unknown function DUF761, plant
N_R	BnaC02g41100D	7.29	18.98	-1.51	Down	0	NA	GO:0098869	--	Protein response to low sulfur
N_R	BnaAnng19350D	0.58	1.48	-1.47	Down	0	NA	--	--	Osmotin/thaumatin-like superfamily||Thaumatin family||Thaumatin, conserved site
N_R	BnaC03g18820D	51.29	23.42	1.01	Up	0	N_R, P_R, K_R	--	--	Dormancy/auxin associated protein
N_R	BnaC06g18710D	19.69	35.95	-1	Down	0	N_R, P_R	GO:0005199;GO:0009664	--	Extensin domain
N_R	BnaA05g24730D	0.44	0.93	-1.19	Down	0	NA	GO:0004672;GO:0005524;GO:0006468	--	Protein kinase-like domain superfamily||Serine/threonine-protein kinase, active site||Serine-threonine/tyrosine-protein kinase, catalytic domain||Leucine-rich repeat domain superfamily||Protein kinase domain||Malectin domain
N_R	BnaA07g19690D	2.19	0.94	1.09	Up	0	NA	GO:0003677;GO:0005634;GO:0006355;GO:0008289;GO:0043565	K09338	Homeobox-leucine zipper protein GLABRA2/ANL2/PDF2/ATML1-like||START-like domain superfamily||Homeobox domain||Homeobox, conserved site||Homeobox-like domain superfamily||START domain
N_R	BnaA01g20090D	37.06	13.81	1.29	Up	0	NA	--	--	-
N_R	BnaA05g12700D	6.93	2.84	1.17	Up	0	N_R, P_R	GO:0004672;GO:0005524;GO:0006468;GO:0016020;GO:0016021;GO:0030246	--	Serine-threonine/tyrosine-protein kinase, catalytic domain||Legume lectin, beta chain, Mn/Ca-binding site||Concanavalin A-like lectin/glucanase domain superfamily||Legume lectin domain||Protein kinase-like domain superfamily||Protein kinase domain
N_R	BnaC02g10720D	0.15	0.58	-2.07	Down	0	NA	GO:0004601;GO:0006979;GO:0020037;GO:0042744;GO:0055114	K00430	Secretory peroxidase||Peroxidase, active site||Plant peroxidase||Peroxidases heam-ligand binding site||Haem peroxidase||Haem peroxidase superfamily
N_R	BnaA05g02430D	10.9	3.91	1.34	Up	0	NA	--	--	Domain of unknown function DUF642||Galactose-binding-like domain superfamily
N_R	BnaA09g30020D	3.96	7.82	-1.12	Down	0	NA	GO:0003774;GO:0005737;GO:0005856;GO:0005874;GO:0007017;GO:0030286	K10418	Dynein light chain superfamily||Dynein light chain, type 1/2
N_R	BnaC04g44680D	0.43	0.06	2.59	Up	0	N_R, P_R	GO:0016020;GO:0016021	--	Nucleotide-diphospho-sugar transferases
N_R	BnaA04g22810D	0.51	0.13	1.83	Up	0	NA	GO:0000166;GO:0003824;GO:0004349;GO:0004350;GO:0005524;GO:0005737;GO:0006561;GO:0008652;GO:0016301;GO:0016310;GO:0016491;GO:0016620;GO:0016740;GO:0055114;GO:0055129	K12657	GPR domain||Aspartate/glutamate/uridylate kinase||Delta l-pyrroline-5-carboxylate synthetase||Aldehyde dehydrogenase domain||Glutamate 5-kinase/delta-1-pyrroline-5-carboxylate synthase||Aldehyde dehydrogenase, C-terminal||Acetylglutamate kinase-like superfamily||Glutamate/acetylglutamate kinase||Aldehyde/histidinol dehydrogenase||Gamma-glutamyl phosphate reductase GPR, conserved site||Aldehyde de…
N_R	BnaCnng51510D	15.38	37.2	-1.41	Down	0	N_R, P_R	GO:0016020;GO:0016021	K03945	NADH dehydrogenase [ubiquinone] (complex I), alpha subcomplex subunit 1
N_R	BnaC05g39800D	91.31	181.74	-1.12	Down	0	N_R, P_R	GO:0016020;GO:0016021	--	Arabinogalactan protein 1/3/12/13/14/21
N_R	BnaC07g28970D	10.41	21.31	-1.14	Down	0	NA	GO:0004672;GO:0005515;GO:0005524;GO:0006468	K00924	Serine/threonine-protein kinase, active site||Leucine-rich repeat domain superfamily||Leucine-rich repeat||Leucine-rich repeat, typical subtype||Leucine rich repeat 4||Protein kinase-like domain superfamily||Protein kinase, ATP binding site||Protein kinase domain||Leucine-rich repeat-containing N-terminal, plant-type
N_R	BnaA05g25780D	0.19	8.79	-5.57	Down	0	N_R, P_R	GO:0016491;GO:0055114	K06892	Isopenicillin N synthase-like||Oxoglutarate/iron-dependent dioxygenase||Non-haem dioxygenase N-terminal domain
N_R	BnaC05g37280D	0.1	1.15	-3.58	Down	0	NA	GO:0016020;GO:0016021	--	Late embryogenesis abundant protein, LEA_2 subgroup
N_R	BnaA03g59960D	0.53	1.16	-1.23	Down	0	NA	GO:0003677;GO:0003700;GO:0005634;GO:0006355;GO:0043565	--	WRKY domain||WRKY domain superfamily
N_R	BnaC02g42720D	9.36	20.44	-1.25	Down	0	N_R, P_R	GO:0003677;GO:0005634;GO:0006355	--	NAC domain||NAC domain superfamily
N_R	BnaC04g33910D	12.77	27.09	-1.21	Down	0	NA	GO:0005623;GO:0009055;GO:0015035;GO:0045454	K03676	Glutaredoxin||Thioredoxin-like superfamily||Glutaredoxin subgroup||Glutaredoxin active site||Glutaredoxin, eukaryotic/virial
N_R	BnaA06g13880D	4.07	1.31	1.49	Up	0	NA	GO:0030246	--	Jacalin-like lectin domain superfamily||Jacalin-like lectin domain||Jacalin-like lectin domain, plant
N_R	BnaC09g39150D	72.38	177.48	-1.42	Down	0	NA	--	--	-
N_R	BnaA03g14400D	9.57	4.56	0.94	Up	0	N_R, P_R	GO:0005515	K14855	WD40-repeat-containing domain||WD40 repeat, conserved site||G-protein, beta subunit||WD40-repeat-containing domain superfamily||WD40/YVTN repeat-like-containing domain superfamily||WD40 repeat||NLE||G-protein beta WD-40 repeat
N_R	BnaA05g20940D	0.03	0.34	-3.21	Down	0	NA	--	--	Neprosin||Neprosin activation peptide
N_R	BnaA02g04560D	62.65	29.56	0.95	Up	0	NA	GO:0004601;GO:0005576;GO:0006979;GO:0016491;GO:0020037;GO:0042744;GO:0046872;GO:0055114;GO:0098869	K00430	Haem peroxidase||Haem peroxidase superfamily||Secretory peroxidase||Plant peroxidase||Peroxidase, active site||Peroxidases heam-ligand binding site
N_R	BnaA06g30560D	11.02	20.11	-0.99	Down	0	N_R, P_R	GO:0000724;GO:0003677	--	DNA repair RAD52-like protein
N_R	BnaA02g13100D	8.99	3.86	1.09	Up	0	NA	--	--	Rubber elongation factor
N_R	BnaC03g60640D	3.42	0.98	1.65	Up	0	N_R, P_R	GO:0003824;GO:0004805;GO:0005992;GO:0016311;GO:0016787	K01087	HAD superfamily||HAD-like superfamily||Trehalose-phosphatase
N_R	BnaC03g37790D	0.73	1.95	-1.55	Down	0	NA	GO:0004190;GO:0006508	--	Xylanase inhibitor, N-terminal||Pepsin-like domain, plant||Xylanase inhibitor, C-terminal||Peptidase family A1 domain||Aspartic peptidase A1 family||Aspartic peptidase domain superfamily
N_R	BnaC05g10610D	2.83	5.8	-1.16	Down	0	NA	GO:0000166;GO:0004672;GO:0004674;GO:0005524;GO:0006468	K00924	Serine-threonine/tyrosine-protein kinase, catalytic domain||Protein kinase, ATP binding site||Protein kinase-like domain superfamily||Serine/threonine-protein kinase, active site||Protein kinase domain
N_R	BnaC08g37930D	0.8	2.51	-1.78	Down	0	NA	GO:0005515	K00799	Thioredoxin-like superfamily||Glutathione S-transferase, C-terminal-like||Glutathione S-transferase, C-terminal domain superfamily||Glutathione S-transferase, N-terminal
N_R	BnaC03g06190D	2.82	1.01	1.36	Up	0	NA	--	--	BRO1 domain||BRO1 domain-containing protein BROX||BRO1 domain superfamily
N_R	BnaA08g30510D	8.49	3.61	1.11	Up	0	N_R, P_R	GO:0006811;GO:0006813;GO:0015079;GO:0016020;GO:0016021;GO:0071805	K03549	Potassium transporter
N_R	BnaC05g15150D	14.58	6.56	1.03	Up	0	N_R, P_R	GO:0005515	--	Tetratricopeptide-like helical domain superfamily||Pentatricopeptide repeat||Pentacotripeptide-repeat region of PRORP
N_R	BnaC04g24480D	2.73	6.67	-1.4	Down	0	N_R, P_R	GO:0004553;GO:0005975;GO:0016787	--	Glycoside hydrolase family 17||Glycoside hydrolase superfamily
N_R	BnaC05g25530D	2.97	10.5	-1.92	Down	0	NA	--	--	-
N_R	BnaC06g29210D	0.62	1.41	-1.3	Down	0	N_R, P_R	--	--	RCHY1, zinc-ribbon||Zinc finger, CTCHY-type superfamily||Haemerythrin-like||Zinc finger, RING-type||Zinc finger, RING/FYVE/PHD-type||Zinc finger, CTCHY-type
N_R	BnaCnng60030D	3.38	0.83	1.89	Up	0	NA	GO:0004497;GO:0005506;GO:0016491;GO:0016705;GO:0020037;GO:0046872;GO:0055114	K15405	Cytochrome P450 superfamily||Cytochrome P450||Cytochrome P450, conserved site||Cytochrome P450, E-class, group I
N_R	BnaC04g29670D	27.24	13.12	0.93	Up	0	NA	GO:0000166;GO:0003824;GO:0004356;GO:0005524;GO:0006542;GO:0006807;GO:0016874	K01915	Glutamine synthetase, N-terminal conserved site||Glutamine synthetase/guanido kinase, catalytic domain||Glutamine synthetase, catalytic domain||Glutamine synthetase, N-terminal domain superfamily||Glutamine synthetase, glycine-rich site||Glutamine synthetase, beta-Grasp domain
N_R	BnaA09g21570D	37.81	74.12	-1.1	Down	0	NA	GO:0004602;GO:0006979;GO:0055114	K00432	Thioredoxin-like superfamily||Glutathione peroxidase||Glutathione peroxidase active site||Glutathione peroxidase conserved site
N_R	BnaA06g24260D	23.65	10.75	1.01	Up	0	NA	GO:0015238;GO:0015297;GO:0016020;GO:0016021;GO:0042908;GO:0042910;GO:0055085	K03327	Multi antimicrobial extrusion protein
N_R	BnaC09g09690D	0.5	1.68	-1.85	Down	0	NA	GO:0005524;GO:0016020;GO:0016021	--	P-loop containing nucleoside triphosphate hydrolase||ATPase, AAA-type, core||AAA-type ATPase, N-terminal domain
N_R	BnaA06g39660D	33.62	13.15	1.23	Up	0	NA	GO:0004657;GO:0006560;GO:0006562;GO:0016491;GO:0055114	K00318	Proline dehydrogenase domain||Proline oxidase family||FAD-linked oxidoreductase-like
N_R	BnaC05g04370D	1.75	0.63	1.33	Up	0	NA	GO:0003997;GO:0005777;GO:0006631;GO:0006635;GO:0016627;GO:0055114;GO:0071949	K00232	Acyl-CoA oxidase/dehydrogenase, central domain||Acyl-CoA dehydrogenase/oxidase, N-terminal and middle domain superfamily||Acyl-CoA oxidase, C-terminal||Acyl-CoA dehydrogenase-like, C-terminal||Acyl-CoA oxidase||Acyl-CoA dehydrogenase/oxidase C-terminal
N_R	BnaA09g08250D	247.57	117.94	0.94	Up	0	NA	GO:0005515	K00799	Glutathione S-transferases Phi, C-terminal||Thioredoxin-like superfamily||Glutathione Transferase family||Glutathione S-transferase, C-terminal-like||Glutathione S-transferase, C-terminal domain superfamily||Glutathione S-transferase, C-terminal||Glutathione S-transferase, N-terminal
N_R	BnaC06g38200D	63.35	121.78	-1.06	Down	0	NA	GO:0003756;GO:0045454	K09580	Protein disulphide isomerase||Disulphide isomerase||Thioredoxin domain||Thioredoxin-like superfamily||Thioredoxin, conserved site
N_R	BnaC04g37740D	3.11	6.25	-1.13	Down	0	NA	GO:0005515	--	Leucine-rich repeat domain superfamily||Leucine-rich repeat||Leucine-rich repeat, typical subtype
N_R	BnaC02g17510D	22.7	46.83	-1.18	Down	0	N_R, P_R	--	--	-
N_R	XLOC_084279	27.62	49.97	-0.97	Down	0	N_R, P_R	NA	NA	NA
N_R	BnaC08g07380D	1.04	0.31	1.62	Up	0	NA	GO:0008171;GO:0046983	--	Winged helix DNA-binding domain superfamily||Plant methyltransferase dimerisation||O-methyltransferase COMT-type||S-adenosyl-L-methionine-dependent methyltransferase||O-methyltransferase domain||Winged helix-like DNA-binding domain superfamily
N_R	BnaCnng31390D	3.77	9.62	-1.45	Down	0	N_R, P_R	--	--	-
N_R	BnaA08g09290D	2.55	0.88	1.39	Up	0	NA	GO:0000287;GO:0010333;GO:0016829	--	Terpene cyclase-like 1, C-terminal domain||Terpenoid cyclases/protein prenyltransferase alpha-alpha toroid||Terpene synthase, metal-binding domain||Terpene synthase, N-terminal domain||Terpene synthase, N-terminal domain superfamily||Isoprenoid synthase domain superfamily
N_R	BnaAnng14150D	23.52	49.47	-1.21	Down	0	N_R, P_R	--	--	-
N_R	BnaC03g13530D	0.47	1.54	-1.88	Down	0	N_R, P_R	--	--	FBD domain||DNA/RNA polymerase superfamily
N_R	BnaA03g40840D	1.15	3.7	-1.78	Down	0	NA	GO:0050832	--	Powdery mildew resistance protein, RPW8 domain||RPW8 family
N_R	BnaC02g42920D	131.32	242.59	-1.01	Down	0	NA	GO:0004601;GO:0005576;GO:0006979;GO:0016491;GO:0020037;GO:0042744;GO:0046872;GO:0055114;GO:0098869	K00430	Secretory peroxidase||Plant peroxidase||Peroxidase, active site||Peroxidases heam-ligand binding site||Haem peroxidase superfamily||Haem peroxidase
N_R	BnaC03g00870D	0.55	1.85	-1.86	Down	0	NA	GO:0016021	--	Transmembrane protein GPR107/GPR108-like
N_R	BnaA06g00810D	4.28	12.49	-1.65	Down	0	N_R, P_R	--	--	-
N_R	BnaC04g02080D	2.73	13.57	-2.27	Down	0	NA	--	--	-
N_R	BnaA03g20240D	27.65	77.83	-1.63	Down	0	N_R, P_R	GO:0003735;GO:0005840;GO:0006412	K02923	Ribosomal protein L38e||Ribosomal protein L38e superfamily
N_R	BnaCnng54080D	0.07	0.49	-2.93	Down	0	NA	--	--	Neprosin activation peptide||Neprosin
N_R	BnaA10g24560D	82.37	161.32	-1.11	Down	0	N_R, P_R	GO:0005504;GO:0009627	--	Putative lipid-transfer protein DIR1-like||Bifunctional inhibitor/plant lipid transfer protein/seed storage helical domain superfamily||Bifunctional inhibitor/plant lipid transfer protein/seed storage helical domain
N_R	BnaA06g36020D	0.01	0.19	-4.29	Down	0	NA	GO:0003677;GO:0003700;GO:0005634;GO:0006351;GO:0006355;GO:0043565	--	WRKY transcription factor, group IIc||WRKY domain superfamily||WRKY domain
N_R	BnaC07g33070D	0.71	2.15	-1.71	Down	0	NA	GO:0003676;GO:0004523;GO:0008194;GO:0016740;GO:0016757;GO:0016758;GO:0090502	K13692	UDP-glycosyltransferase family, conserved site||Ribonuclease H domain||Ribonuclease H superfamily||UDP-glucuronosyl/UDP-glucosyltransferase
N_R	BnaA01g03010D	0.89	2.61	-1.66	Down	0	NA	GO:0008194;GO:0016740;GO:0016757;GO:0016758	--	UDP-glucuronosyl/UDP-glucosyltransferase||UDP-glycosyltransferase family, conserved site
N_R	BnaA04g19120D	0.84	0.15	2.3	Up	0	NA	GO:0004725;GO:0016311;GO:0016791;GO:0035335	--	Protein-tyrosine phosphatase-like||Atypical dual-specificity phosphatase Siw14-like||Atypical dual-specificity phosphatase Siw14-like, plant and fungi||Protein-tyrosine phosphatase, active site
N_R	BnaA09g48410D	13.02	5.17	1.21	Up	0	NA	GO:0000155;GO:0005515;GO:0006355;GO:0007165;GO:0009584;GO:0009585;GO:0009881;GO:0017006;GO:0018298;GO:0042803	K12120	PAS fold||Histidine kinase/HSP90-like ATPase superfamily||PAS domain superfamily||GAF-like domain superfamily||Phytochrome, central region||Histidine kinase domain||Phytochrome A/B/C/D/E||Phytochrome chromophore binding site||Phytochrome chromophore attachment domain||PAS fold-2||Phytochrome, PHY domain||Phytochrome||PAS domain||Signal transduction histidine kinase, dimerisation/phosphoacceptor d…
N_R	BnaC02g11130D	16.56	42.95	-1.51	Down	0	NA	--	--	-
N_R	BnaC05g39680D	9.61	3.92	1.16	Up	0	NA	GO:0016020;GO:0016021;GO:0022857;GO:0055085	--	Amino acid/polyamine transporter I
N_R	BnaC03g24210D	96.07	258.04	-1.56	Down	0	N_R, P_R	GO:0003735;GO:0005840;GO:0006412	K02923	Ribosomal protein L38e superfamily||Ribosomal protein L38e
N_R	BnaAnng03870D	0	0.16	-6.73	Down	0	NA	GO:0043531	K20599	NB-ARC||P-loop containing nucleoside triphosphate hydrolase
N_R	BnaA01g00980D	5.72	2.59	1.02	Up	0	N_R, P_R	GO:0003677;GO:0006355	--	Homeobox domain||Homeobox-like domain superfamily||Homeobox KN domain||POX domain
N_R	BnaA07g20580D	9.88	18.28	-1.01	Down	0	NA	GO:0005515	K00799	Glutathione S-transferase, C-terminal domain superfamily||Glutathione S-transferase, N-terminal||Glutathione Transferase family||Thioredoxin-like superfamily||Glutathione S-transferase, C-terminal-like
N_R	BnaAnng01550D	0.41	0.07	2.35	Up	0	NA	GO:0004326;GO:0005524;GO:0009058;GO:0009396;GO:0016874	K01930	Mur-like, catalytic domain superfamily||Mur ligase, central||Folylpolyglutamate synthetase, conserved site||Mur ligase, C-terminal domain superfamily||Folylpolyglutamate synthase, eukaryota||Folylpolyglutamate synthetase
N_R	BnaC07g35670D	0.4	1.53	-2.05	Down	0	NA	GO:0004553;GO:0005618;GO:0005975;GO:0006073;GO:0010411;GO:0016762;GO:0042546;GO:0048046;GO:0071555	K08235	Glycoside hydrolase family 16||Concanavalin A-like lectin/glucanase domain superfamily||Xyloglucan endo-transglycosylase, C-terminal||Xyloglucan endotransglucosylase/hydrolase
N_R	BnaA08g08960D	14.39	29.81	-1.17	Down	0	N_R, P_R	GO:0004672;GO:0005515;GO:0005524;GO:0006468	--	Serine-threonine/tyrosine-protein kinase, catalytic domain||Protein kinase-like domain superfamily||Ankyrin repeat-containing domain||Ankyrin repeat-containing domain superfamily||Ankyrin repeat||Protein kinase domain
N_R	BnaA01g06430D	1.29	2.55	-1.1	Down	0	N_R, P_R	GO:0000166;GO:0016020;GO:0016021	K01534	P-type ATPase, cytoplasmic domain N||P-type ATPase||HAD-like superfamily||HAD superfamily||P-type ATPase, A domain superfamily
N_R	BnaA06g33710D	2.84	5.72	-1.13	Down	0	NA	GO:0016757	--	Glycosyltransferase 61
N_R	BnaC05g08650D	0.65	1.6	-1.41	Down	0	NA	GO:0000166;GO:0004672;GO:0004674;GO:0005524;GO:0006468;GO:0016020;GO:0016021;GO:0016301;GO:0016310;GO:0016740;GO:0048544	--	PAN/Apple domain||Serine-threonine/tyrosine-protein kinase, catalytic domain||Serine/threonine-protein kinase, active site||S-locus receptor kinase, C-terminal||Bulb-type lectin domain||S-receptor-like serine/threonine-protein kinase||Protein kinase-like domain superfamily||S-locus glycoprotein domain||Bulb-type lectin domain superfamily||Protein kinase domain
N_R	BnaC03g56790D	0.02	0	6.7	Up	0	NA	--	--	S-adenosyl-L-methionine-dependent methyltransferase
N_R	BnaC07g14230D	17.35	8.03	0.98	Up	0	NA	GO:0016020;GO:0016021;GO:0022857	--	WAT1-related protein||EamA domain
N_R	BnaAnng33580D	5.01	10.29	-1.15	Down	0	N_R, P_R	GO:0005576;GO:0019953	--	Expansin, cellulose-binding-like domain superfamily||Expansin/Lol pI||Expansin, cellulose-binding-like domain||RlpA-like domain superfamily||Expansin/pollen allergen, DPBB domain||RlpA-like protein, double-psi beta-barrel domain||Major pollen allergen Lol pI
N_R	BnaC03g43040D	4.07	1.53	1.28	Up	0	NA	GO:0003700;GO:0006355;GO:0042025;GO:0043565	K09419	Winged helix DNA-binding domain superfamily||Heat shock transcription factor family||Winged helix-like DNA-binding domain superfamily||Heat shock factor (HSF)-type, DNA-binding
N_R	BnaA03g20290D	3.47	7.22	-1.18	Down	0	NA	GO:0004568;GO:0005975;GO:0006032;GO:0008061;GO:0016998	K01183	Chitin-binding, type 1||Lysozyme-like domain superfamily||Endochitinase-like superfamily||Glycoside hydrolase, family 19||Glycoside hydrolase, family 19, catalytic||Chitin-binding, type 1, conserved site
N_R	BnaAnng01230D	0	0.19	-5.55	Down	0	NA	GO:0004497;GO:0005506;GO:0016705;GO:0020037;GO:0055114	--	Cytochrome P450, conserved site||Cytochrome P450||Cytochrome P450 superfamily||Cytochrome P450, E-class, group IV
N_R	BnaA02g11060D	1.6	0.16	3	Up	0	NA	GO:0015238;GO:0015297;GO:0016020;GO:0016021;GO:0042908;GO:0042910;GO:0055085	K03327	Multi antimicrobial extrusion protein
N_R	BnaA09g20370D	1.16	2.91	-1.43	Down	0	N_R, P_R	GO:0003824;GO:0005623;GO:0016671;GO:0019419;GO:0045454;GO:0055114	K05907	Rossmann-like alpha/beta/alpha sandwich fold||Phosphoadenosine phosphosulphate reductase||Thioredoxin domain||Thioredoxin-independent 5'-adenylylsulphate reductase||Thioredoxin-like superfamily
N_R	BnaA08g10870D	0	0.1	-7.19	Down	0	N_R, P_R	GO:0004096;GO:0006979;GO:0020037;GO:0042744;GO:0055114	K03781	Catalase immune-responsive domain||Catalase core domain superfamily||Catalase haem-binding site||Catalase superfamily||Catalase core domain||Catalase, mono-functional, haem-containing||Catalase, mono-functional, haem-containing, clades 1 and 3||Catalase active site
N_R	BnaA09g11650D	0.29	0.79	-1.57	Down	0	N_R, P_R	GO:0005515;GO:0007165;GO:0043531	--	P-loop containing nucleoside triphosphate hydrolase||Toll/interleukin-1 receptor homology (TIR) domain superfamily||Winged helix DNA-binding domain superfamily||Leucine-rich repeat domain superfamily||NB-ARC||Toll/interleukin-1 receptor homology (TIR) domain||Leucine-rich repeat 3
N_R	BnaA09g48030D	1.19	2.72	-1.31	Down	0	N_R, P_R	GO:0004650;GO:0005576;GO:0005975;GO:0008152;GO:0016787;GO:0016798;GO:0071555	--	Glycoside hydrolase, family 28||Parallel beta-helix repeat||Pectin lyase fold/virulence factor||Pectin lyase fold
N_R	BnaC02g26140D	22.04	51.48	-1.34	Down	0	NA	--	--	-
N_R	BnaA01g17830D	0.99	3.04	-1.3	Down	0	N_R, P_R	--	K02701	-
N_R	BnaC08g27150D	7.06	13.46	-1.05	Down	0	NA	--	--	Amino acid transporter, transmembrane domain
N_R	BnaC02g27820D	0	0.1	-6.84	Down	0	N_R, P_R, K_R	GO:0015743	--	Aluminum-activated malate transporter
N_R	BnaC02g24140D	2.48	5.01	-1.13	Down	0	NA	GO:0016020;GO:0016021;GO:0055085	--	Membrane transport protein
N_R	BnaA06g15720D	0.18	1.33	-2.98	Down	0	NA	GO:0005509	K02183	EF-hand domain||EF-Hand 1, calcium-binding site||EF-hand domain pair
N_R	BnaAnng13020D	8.96	20.38	-1.32	Down	0	N_R, P_R	GO:0016020;GO:0016021	--	-
N_R	BnaC07g26230D	7.09	13.92	-1.1	Down	0	N_R, P_R	GO:0000724;GO:0003677	--	DNA repair RAD52-like protein
N_R	BnaC08g42910D	3.73	7.18	-1.06	Down	0	N_R, P_R	GO:0016020;GO:0016021;GO:0022857;GO:0055085	--	Major facilitator superfamily domain||Sugar/inositol transporter||Major facilitator, sugar transporter-like||MFS transporter superfamily||Sugar transporter, conserved site
N_R	BnaC08g34190D	10.43	4.61	1.05	Up	0	NA	GO:0004672;GO:0005515;GO:0005524;GO:0006468	--	Protein kinase, ATP binding site||Protein kinase-like domain superfamily||Leucine-rich repeat-containing N-terminal, plant-type||Protein kinase domain||Leucine-rich repeat domain superfamily||Leucine-rich repeat||Serine/threonine-protein kinase, active site||Leucine-rich repeat, typical subtype
N_R	BnaA04g05980D	3.17	6.07	-1.07	Down	0	N_R, P_R	--	K03152	DJ-1/PfpI||Class I glutamine amidotransferase-like||Protein/nucleic acid deglycase DJ-1
N_R	BnaA03g40110D	15.56	28.48	-1	Down	0	NA	GO:0005634	K14782	AATF leucine zipper-containing domain||Apoptosis-antagonizing transcription factor, C-terminal||Protein AATF/Bfr2
N_R	BnaA01g33610D	0.47	2.5	-2.47	Down	0	N_R, P_R	--	--	RmlC-like cupin domain superfamily||RmlC-like jelly roll fold||Domain of unknown function DUF861, cupin-3
N_R	BnaC07g40930D	0.74	22.71	-5	Down	0	N_R, P_R	GO:0008171;GO:0046983	K13066	Winged helix DNA-binding domain superfamily||Plant methyltransferase dimerisation||O-methyltransferase COMT-type||O-methyltransferase domain||S-adenosyl-L-methionine-dependent methyltransferase||Winged helix-like DNA-binding domain superfamily
N_R	BnaA06g03190D	32.91	15.88	0.92	Up	0	NA	--	--	BURP domain
N_R	BnaA08g30060D	0.19	0	6.79	Up	0	NA	GO:0003677;GO:0005634;GO:0006355	--	NAC domain superfamily||NAC domain
N_R	BnaC05g35970D	2.22	7.46	-1.86	Down	0	N_R, P_R	--	--	-
N_R	BnaC04g04970D	6.94	15.15	-1.24	Down	0	NA	--	--	Zinc finger, RING/FYVE/PHD-type||Zinc finger, RING-type
N_R	XLOC_067126	0.59	1.95	-1.85	Down	0	NA	NA	NA	NA
N_R	BnaC01g37250D	2.4	8.01	-1.85	Down	0	NA	--	--	-
N_R	BnaA09g22380D	0.98	2	-1.15	Down	0	NA	GO:0004672;GO:0005524;GO:0006468	--	Protein kinase domain||Protein kinase-like domain superfamily||Protein kinase, ATP binding site
N_R	BnaA05g04150D	8.62	20.51	-1.37	Down	0	N_R, P_R	--	--	Zinc finger, RING-type||Zinc finger, RING/FYVE/PHD-type
N_R	XLOC_049177	16.7	32.71	-1.09	Down	0	N_R, P_R	NA	NA	NA
N_R	BnaC04g16750D	0.63	1.51	-1.56	Down	0	NA	--	--	PEBP-like superfamily||Phosphatidylethanolamine-binding protein||Phosphatidylethanolamine-binding protein, eukaryotic||Phosphatidylethanolamine-binding, conserved site
N_R	BnaA01g00580D	3.9	8.55	-1.24	Down	0	N_R, P_R	--	K14487	GH3 family
N_R	BnaA09g25760D	24	10.5	1.07	Up	0	NA	GO:0016491;GO:0050660;GO:0055114;GO:0071949	--	FAD-binding domain, PCMH-type||FAD linked oxidase, N-terminal||FAD-binding, type PCMH-like superfamily||FAD-binding, type PCMH, subdomain 1||Berberine/berberine-like
N_R	BnaAnng30110D	3.26	8.99	-1.59	Down	0	N_R, P_R	--	--	-
N_R	BnaA09g24300D	3.31	7.13	-1.22	Down	0	N_R, P_R	--	--	-
N_R	BnaA04g23740D	55.81	27.09	0.92	Up	0	NA	GO:0003824;GO:0006537;GO:0006807;GO:0015930;GO:0016491;GO:0016638;GO:0055114	K00284	Glutamate synthase, alpha subunit, C-terminal domain superfamily||Glutamate synthase, central-N||Aldolase-type TIM barrel||Nucleophile aminohydrolases, N-terminal||Glutamate synthase, alpha subunit, C-terminal||Glutamine amidotransferase type 2 domain||Glutamate synthase domain
N_R	XLOC_037549	4.08	1.66	1.17	Up	0	NA	NA	NA	NA
N_R	BnaA05g10700D	17.5	34.51	-1.1	Down	0	N_R, P_R	--	--	Cysteine-rich transmembrane CYSTM domain
N_R	BnaC07g23420D	0.11	1.37	-3.54	Down	0	NA	GO:0005506;GO:0016705;GO:0020037;GO:0055114	K00517	Cytochrome P450, E-class, group I||Cytochrome P450, conserved site||Cytochrome P450||Cytochrome P450 superfamily
N_R	BnaAnng31630D	16.73	7.74	0.98	Up	0	NA	GO:0000166;GO:0005524;GO:0006812;GO:0016020;GO:0016021;GO:0019829;GO:0046872;GO:0098655	K01534	P-type ATPase, transmembrane domain superfamily||HAD superfamily||HAD-like superfamily||P-type ATPase, A domain superfamily||P-type ATPase||P-type ATPase, subfamily IB||P-type ATPase, phosphorylation site||P-type ATPase, cytoplasmic domain N
N_R	BnaC05g08120D	0.78	1.81	-1.33	Down	0	NA	GO:0004650;GO:0005576;GO:0005975;GO:0008152;GO:0016787;GO:0016798;GO:0071555	--	Parallel beta-helix repeat||Glycoside hydrolase, family 28||Pectin lyase fold/virulence factor
N_R	BnaA09g45270D	1.89	8.33	-2.22	Down	0	NA	GO:0006541;GO:0016787	--	Class I glutamine amidotransferase-like||Peptidase C26||Glutamine amidotransferase
N_R	BnaC03g35640D	0.27	1.23	-2.27	Down	0	NA	GO:0015238;GO:0015297;GO:0016020;GO:0016021;GO:0042908;GO:0042910;GO:0055085	--	Multi antimicrobial extrusion protein
N_R	BnaC09g48230D	0.25	0	7	Up	0	NA	GO:0016020;GO:0016021;GO:0022857	--	EamA domain||WAT1-related protein
N_R	BnaA07g14980D	8.27	3.98	0.99	Up	0	N_R, P_R	--	--	-
N_R	BnaA05g16350D	5.41	2.28	1.13	Up	0	N_R, P_R	GO:0016020;GO:0016021;GO:0016740;GO:0016757;GO:0016760;GO:0030244;GO:0071555	K20924	Nucleotide-diphospho-sugar transferases||Cellulose synthase
N_R	BnaA01g15000D	6.73	13.51	-1.12	Down	0	N_R, P_R	GO:0004553;GO:0005618;GO:0005975;GO:0006073;GO:0010411;GO:0016762;GO:0042546;GO:0048046;GO:0071555	K08235	Concanavalin A-like lectin/glucanase domain superfamily||Xyloglucan endo-transglycosylase, C-terminal||Glycoside hydrolase, family 16, active site||Xyloglucan endotransglucosylase/hydrolase||Glycoside hydrolase family 16
N_R	BnaA01g07620D	5.39	2.11	1.23	Up	0	NA	GO:0003840;GO:0006508;GO:0006751;GO:0036374	K18592	Nucleophile aminohydrolases, N-terminal||Gamma-glutamyltranspeptidase, large subunit, C-terminal domain||Gamma-glutamyltranspeptidase||Gamma-glutamyltranspeptidase, small subunit
N_R	BnaA02g11010D	1.66	3.87	-1.34	Down	0	NA	GO:0016020;GO:0016021;GO:0016491;GO:0055114	K08360	Cytochrome b561/Cytochrome b reductase 1-like||Cytochrome b561/ferric reductase transmembrane
N_R	BnaA01g17340D	0.14	0.59	-2.13	Down	0	NA	GO:0004672;GO:0005524;GO:0006468;GO:0016020;GO:0016021	--	Protein kinase-like domain superfamily||Protein kinase, ATP binding site||Wall-associated receptor kinase, C-terminal||Serine-threonine/tyrosine-protein kinase, catalytic domain||Protein kinase domain
N_R	BnaC06g26380D	9.2	20.46	-1.29	Down	0	N_R, P_R	--	--	-
N_R	BnaC07g46400D	4.78	9.13	-1.05	Down	0	N_R, P_R	--	K08233	Alpha/Beta hydrolase fold||Alpha/beta hydrolase fold-1
N_R	BnaC04g21680D	10.39	19.51	-1.04	Down	0	N_R, P_R	GO:0016020;GO:0016021	--	Arabinogalactan protein 16/20/22/41
N_R	BnaA10g14950D	100.38	45.55	1	Up	0	NA	GO:0006952	--	Bet v I/Major latex protein||START-like domain superfamily
N_R	BnaC07g36010D	0.13	1.11	-3.07	Down	0	NA	GO:0005385;GO:0016020;GO:0016021;GO:0030001;GO:0046873;GO:0055085;GO:0071577	K14709	Zinc/iron permease, fungal/plant||Zinc/iron permease
N_R	BnaC09g43430D	4.55	1.81	1.2	Up	0	N_R, P_R	GO:0002098;GO:0005515;GO:0005634;GO:0005737;GO:0033588	K11373	Elongator complex protein 1||WD40-repeat-containing domain superfamily
N_R	BnaA03g28010D	3.17	9.22	-1.65	Down	0	NA	GO:0005506;GO:0008610;GO:0016491;GO:0055114	K00227	Fatty acid hydroxylase
N_R	BnaC01g05180D	21.76	41.58	-1.04	Down	0	N_R, P_R	--	--	-
N_R	BnaC06g15540D	0.75	1.77	-1.36	Down	0	N_R, P_R	GO:0003677;GO:0003700;GO:0005634;GO:0006351;GO:0006355	K09284	AP2/ERF domain||DNA-binding domain superfamily||AP2/ERF domain superfamily
N_R	BnaC07g32860D	26.34	67.47	-1.5	Down	0	N_R, P_R	GO:0016020;GO:0016021	--	Outer envelope membrane protein 7-like
N_R	BnaAnng05060D	14.56	28.42	-1.1	Down	0	N_R, P_R	--	--	-
N_R	BnaC05g33680D	149.72	67.64	1.02	Up	0	NA	--	--	Neprosin||Neprosin activation peptide
N_R	BnaC03g65080D	0.12	0	6.68	Up	0	NA	GO:0016020;GO:0016021	--	Bifunctional inhibitor/plant lipid transfer protein/seed storage helical domain||Bifunctional inhibitor/plant lipid transfer protein/seed storage helical domain superfamily
N_R	BnaAnng01020D	7.28	15.24	-1.2	Down	0	N_R, P_R	GO:0030001;GO:0046872	K07213	Heavy metal-associated domain, HMA||Heavy metal-associated domain superfamily
N_R	BnaA01g26000D	5.8	31.48	-2.54	Down	0	NA	--	--	-
N_R	BnaA10g25140D	0.05	0.59	-3.4	Down	0	NA	--	--	-
N_R	BnaCnng65560D	0.1	2.26	-4.51	Down	0	N_R, P_R	GO:0016020;GO:0016021;GO:0016491;GO:0055114	K00521	FAD-binding 8||Ferredoxin-NADP reductase (FNR), nucleotide-binding domain||Ferric reductase, NAD binding domain||Cytochrome b245, heavy chain||FAD-binding domain, ferredoxin reductase-type
N_R	BnaC08g09940D	13.87	5.94	1.09	Up	0	NA	GO:0008252;GO:0016311;GO:0016787	K03787	Survival protein SurE||SurE-like phosphatase/nucleotidase superfamily||Survival protein SurE-like phosphatase/nucleotidase
N_R	BnaAnng32210D	0.23	0.97	-2.18	Down	0	NA	GO:0016747	--	Transferase||Chloramphenicol acetyltransferase-like domain superfamily
N_R	BnaA05g28810D	17.53	38.94	-1.29	Down	0	N_R, P_R	GO:0003677;GO:0005634;GO:0006355;GO:0016020;GO:0016021	--	DNA binding protein S1FA
N_R	BnaC09g35980D	7.6	3.03	1.2	Up	0	NA	--	--	P-loop containing nucleoside triphosphate hydrolase
N_R	BnaA03g26110D	3.34	0.7	2.12	Up	0	N_R, P_R	GO:0016491;GO:0055114	K03943	NADH-quinone oxidoreductase subunit E-like||NuoE domain||NADH-quinone oxidoreductase subunit E, N-terminal||Thioredoxin-like superfamily
N_R	BnaA08g15620D	0.06	1.37	-4.2	Down	0	N_R, P_R	--	--	-
N_R	BnaA04g19350D	0	0.08	-6.73	Down	0	NA	GO:0005515;GO:0016020;GO:0016021	--	Leucine-rich repeat, typical subtype||Leucine-rich repeat domain superfamily||Leucine-rich repeat
N_R	BnaA03g59850D	0.8	2.98	-2.04	Down	0	N_R, K_R	GO:0005623;GO:0006873;GO:0008308;GO:0015698;GO:0016020;GO:0016021;GO:0034220;GO:0055085	--	S-type anion channel||Voltage-dependent anion channel||Voltage-dependent anion channel superfamily
N_R	BnaC08g15220D	5.3	2.17	1.16	Up	0	N_R, P_R	GO:0030170	K06997	Pyridoxal phosphate homeostasis protein||PLP-binding barrel||Alanine racemase, N-terminal
N_R	BnaCnng07770D	13.52	6	1.04	Up	0	NA	GO:0005887;GO:0008515;GO:0015770;GO:0016020;GO:0016021	K15378	Sucrose/H+ symporter, plant||MFS transporter superfamily
N_R	BnaA03g21150D	14.24	49.81	-1.91	Down	0	NA	--	K01051	-
N_R	BnaA09g25970D	1.81	0.61	1.43	Up	0	NA	GO:0005515	--	NPH3/RPT2-like family||SKP1/BTB/POZ domain superfamily||NPH3 domain||BTB/POZ domain
N_R	BnaC01g31470D	3.73	1.47	1.22	Up	0	N_R, P_R	GO:0004497;GO:0005506;GO:0016491;GO:0016705;GO:0020037;GO:0046872;GO:0055114	--	Cytochrome P450, conserved site||Cytochrome P450, E-class, group IV||Cytochrome P450 superfamily||Cytochrome P450
N_R	BnaCnng70180D	5.43	10.33	-1.04	Down	0	N_R, P_R	GO:0016020;GO:0016021;GO:0055085	--	Oligopeptide transporter, OPT superfamily
N_R	BnaC05g22870D	19.66	9.58	0.91	Up	0	N_R, P_R	GO:0005524;GO:0006807;GO:0046872	K01955	Carbamoyl-phosphate synthetase, large subunit oligomerisation domain superfamily||Carbamoyl-phosphate synthetase large subunit-like, ATP-binding domain||Pre-ATP-grasp domain superfamily||Carbamoyl-phosphate synthetase, large subunit oligomerisation domain||Carbamoyl-phosphate synthase large subunit, CPSase domain||Carbamoyl-phosphate synthase, large subunit||Carbamoyl-phosphate synthase large cha…
N_R	BnaA01g15080D	77.32	137.98	-0.95	Down	0	NA	GO:0003824;GO:0005975;GO:0016853;GO:0030246	K01792	Glycoside hydrolase-type carbohydrate-binding||Galactose mutarotase-like domain superfamily||Aldose 1-/Glucose-6-phosphate 1-epimerase||Glucose-6-phosphate 1-epimerase
N_R	BnaA07g12410D	18.75	32.83	-0.93	Down	0	NA	GO:0005262;GO:0005739;GO:0005743;GO:0006811;GO:0006816;GO:0015292;GO:0016020;GO:0016021;GO:0051560;GO:0070588	K20858	MCU family||Calcium uniporter protein, C-terminal
N_R	BnaC04g34650D	15.51	6.01	1.23	Up	0	NA	GO:0004512;GO:0006021;GO:0008654	K01858	Myo-inositol-1-phosphate synthase, GAPDH-like||NAD(P)-binding domain superfamily||Myo-inositol-1-phosphate synthase
N_R	XLOC_029940	4.3	8.59	-1.13	Down	0	NA	NA	NA	NA
N_R	BnaC05g16360D	4.21	8.27	-1.09	Down	0	NA	GO:0008171;GO:0046983	--	Winged helix-like DNA-binding domain superfamily||O-methyltransferase domain||S-adenosyl-L-methionine-dependent methyltransferase||O-methyltransferase COMT-type||Plant methyltransferase dimerisation||Winged helix DNA-binding domain superfamily
N_R	BnaC01g37500D	1.57	4.37	-1.58	Down	0	NA	GO:0016020;GO:0016021	K20359	Prenylated rab acceptor PRA1
N_R	BnaA08g24430D	4.99	9.04	-0.98	Down	0	NA	GO:0004497;GO:0005506;GO:0016491;GO:0016705;GO:0020037;GO:0046872;GO:0055114	--	Cytochrome P450 superfamily||Cytochrome P450||Cytochrome P450, conserved site||Cytochrome P450, E-class, group I
N_R	BnaA07g31390D	5.03	2.23	1.05	Up	0	N_R, P_R	GO:0004642;GO:0006189	K01952	PurM-like, C-terminal domain superfamily||Phosphoribosylformylglycinamidine synthase subunit PurS-like superfamily||Glutamine amidotransferase||PurM-like, C-terminal domain||Phosphoribosylformylglycinamidine synthase PurL||Class I glutamine amidotransferase-like||Phosphoribosylformylglycinamidine synthase, N-terminal||Phosphoribosylformylglycinamidine synthase, linker domain||PurM-like, N-termina…
N_R	BnaAnng25600D	34.18	16.18	0.95	Up	0	NA	GO:0004497;GO:0005506;GO:0016491;GO:0016705;GO:0020037;GO:0046872;GO:0055114	K15638	Cytochrome P450||Cytochrome P450 superfamily||Cytochrome P450, E-class, group I||Cytochrome P450, conserved site
N_R	BnaC05g13350D	3.47	12.59	-1.97	Down	0	NA	GO:0005515	K00799	Glutathione Transferase family||Glutathione S-transferase, C-terminal-like||Thioredoxin-like superfamily||Glutathione S-transferase, C-terminal domain superfamily||Glutathione S-transferase, N-terminal||Glutathione S-transferase, C-terminal
N_R	BnaA08g26070D	7.35	13.92	-1.04	Down	0	N_R, P_R	--	--	Histidine phosphatase superfamily||Histidine phosphatase superfamily, clade-1
N_R	BnaCnng71110D	0.02	0.81	-4.78	Down	0	NA	--	--	-
N_R	BnaA07g25920D	0.35	0.02	3.81	Up	0	NA	GO:0008168	--	SAM dependent carboxyl methyltransferase||Methyltransferase, alpha-helical capping domain||S-adenosyl-L-methionine-dependent methyltransferase
N_R	BnaA07g33700D	0	0.07	-6.91	Down	0	NA	--	--	-
N_R	BnaC07g35170D	0	0.25	-6.69	Down	0	NA	GO:0004672;GO:0005524;GO:0006468	--	Protein kinase-like domain superfamily||Serine-threonine/tyrosine-protein kinase, catalytic domain||Protein kinase domain
N_R	BnaC04g44090D	4.87	14.3	-1.67	Down	0	NA	--	--	-
N_R	BnaA07g25870D	3.84	7.32	-1.06	Down	0	NA	--	--	Protein of unknown function DUF4228, plant
N_R	BnaA07g12400D	1.5	3.23	-1.23	Down	0	NA	GO:0016020;GO:0016021	--	Protein of unknown function DUF677
N_R	BnaC09g18300D	2.26	4.54	-1.13	Down	0	N_R, P_R	GO:0003824;GO:0030151;GO:0030170	--	MOSC, N-terminal beta barrel||Molybdenum cofactor sulfurase, C-terminal||Pyruvate kinase-like, insert domain superfamily
N_R	BnaA01g08500D	3.29	1.57	0.94	Up	0	NA	GO:0003723;GO:0006396;GO:0008173	--	Armadillo-type fold||tRNA (guanine-N1-)-methyltransferase, N-terminal||tRNA/rRNA methyltransferase, SpoU type||Alpha/beta knot methyltransferases
N_R	BnaC07g51280D	38.88	75.08	-1.06	Down	0	NA	GO:0004497;GO:0005506;GO:0016020;GO:0016021;GO:0016491;GO:0016705;GO:0020037;GO:0046872;GO:0055114	K11812	Cytochrome P450 superfamily||Cytochrome P450||Cytochrome P450, conserved site||Cytochrome P450, E-class, group I
N_R	BnaA02g09960D	6.39	11.32	-0.95	Down	0	N_R, P_R	GO:0003824;GO:0006520;GO:0008483;GO:0009058;GO:0030170	K00815	Pyridoxal phosphate-dependent transferase domain 1||Tyrosine/nicotianamine aminotransferase||Aminotransferase, class I/classII||Pyridoxal phosphate-dependent transferase, major domain||Pyridoxal phosphate-dependent transferase
N_R	BnaC03g49010D	8.41	3.78	1.03	Up	0	N_R, P_R	GO:0015238;GO:0015297;GO:0016020;GO:0016021;GO:0042908;GO:0042910;GO:0055085	K03327	Multi antimicrobial extrusion protein
N_R	BnaC04g36290D	6.33	2.22	1.38	Up	0	NA	GO:0008115;GO:0016491;GO:0046653;GO:0055114	K00306	FAD dependent oxidoreductase||Sarcosine oxidase, monomeric||FAD/NAD(P)-binding domain superfamily
N_R	BnaA02g04410D	0.33	1.1	-1.83	Down	0	NA	GO:0015238;GO:0015297;GO:0016020;GO:0016021;GO:0042908;GO:0042910;GO:0055085	K03327	Multi antimicrobial extrusion protein
N_R	BnaC03g52730D	0.9	3.3	-1.96	Down	0	N_R, P_R	--	K15102	Mitochondrial carrier domain superfamily||Mitochondrial substrate/solute carrier
N_R	BnaC07g37060D	4.44	8.85	-1.06	Down	0	NA	GO:0003824;GO:0005623;GO:0016671;GO:0019419;GO:0045454;GO:0055114	K05907	Thioredoxin domain||Phosphoadenosine phosphosulphate reductase||Rossmann-like alpha/beta/alpha sandwich fold||Thioredoxin-like superfamily||Thioredoxin-independent 5'-adenylylsulphate reductase
N_R	BnaC04g13100D	0	0.07	-6.69	Down	0	NA	GO:0004672;GO:0005509;GO:0005524;GO:0006468	K13412	Protein kinase, ATP binding site||Protein kinase-like domain superfamily||Serine/threonine-protein kinase, active site||Protein kinase domain||EF-hand domain||EF-Hand 1, calcium-binding site||EF-hand domain pair
N_R	BnaA04g02890D	0.07	1.3	-4.13	Down	0	N_R, P_R	GO:0003677;GO:0006357;GO:0046983	--	Achaete-scute transcription factor-related||Myc-type, basic helix-loop-helix (bHLH) domain||Helix-loop-helix DNA-binding domain superfamily
N_R	BnaA03g19180D	0.49	1.36	-1.59	Down	0	N_R, P_R	GO:0003677;GO:0003700;GO:0005634;GO:0006355;GO:0043565	--	WRKY domain||WRKY domain superfamily
N_R	BnaC08g29630D	3.23	1.49	1	Up	0	N_R, P_R	GO:0005524;GO:0016021;GO:0016887;GO:0042626;GO:0055085	--	P-loop containing nucleoside triphosphate hydrolase||AAA+ ATPase domain||ABC transporter type 1, transmembrane domain superfamily||ABC transporter type 1, transmembrane domain||ABC transporter-like||ABC transporter, conserved site
N_R	BnaC03g14710D	39.78	112.55	-1.62	Down	0	N_R, P_R	--	--	-
N_R	BnaA09g04170D	0	0.16	-6.88	Down	0	NA	GO:0016020;GO:0016021	--	FAS1 domain superfamily
N_R	BnaC02g35030D	17.04	33.91	-1.12	Down	0	NA	GO:0009408;GO:0010115	--	Nodulin-related protein 1
N_R	BnaA07g21170D	34.88	65.6	-1.03	Down	0	NA	GO:0005199;GO:0009664	--	Extensin domain
N_R	BnaA01g34510D	17.98	7.87	1.07	Up	0	NA	GO:0003677;GO:0005634	--	Homeobox-like domain superfamily||SANT domain||SANT/Myb domain
N_R	BnaA09g55980D	8.84	18.57	-1.19	Down	0	N_R, P_R	GO:0016020;GO:0016021	--	-
N_R	BnaA09g50040D	2.05	6.86	-1.84	Down	0	N_R, P_R	--	--	-
N_R	BnaA10g11060D	1.21	0.47	1.22	Up	0	N_R, P_R	GO:0004672;GO:0004842;GO:0005524;GO:0006468;GO:0016567	--	Serine/threonine-protein kinase, active site||Protein kinase, ATP binding site||Rossmann-like alpha/beta/alpha sandwich fold||Protein kinase-like domain superfamily||U box domain||Zinc finger, RING/FYVE/PHD-type||Protein kinase domain
N_R	BnaC06g12280D	0.3	0.97	-1.81	Down	0	NA	GO:0006541;GO:0016787	--	Peptidase C26||Class I glutamine amidotransferase-like||Glutamine amidotransferase
N_R	BnaA02g08300D	0.66	0.18	1.74	Up	0	NA	GO:0005515;GO:0005634	--	CCT domain
N_R	BnaA10g01020D	18.55	33.41	-1.04	Down	0	NA	GO:0004568;GO:0005975;GO:0006032;GO:0016998	--	Lysozyme-like domain superfamily||Glycoside hydrolase, family 19||Glycoside hydrolase, family 19, catalytic
N_R	BnaC09g43830D	0.64	0.23	1.36	Up	0	NA	--	--	-
N_R	BnaCnng01370D	40.31	71.64	-0.95	Down	0	N_R, P_R	GO:0004568;GO:0005975;GO:0006032;GO:0016998	--	Lysozyme-like domain superfamily||Glycoside hydrolase, family 19||Glycoside hydrolase, family 19, catalytic
N_R	BnaC02g18050D	0.24	0	8.58	Up	0	N_R, P_R, K_R	GO:0008137;GO:0009507;GO:0009536;GO:0016020;GO:0016021;GO:0055114	K05578	NADH-ubiquinone/plastoquinone oxidoreductase chain 6, subunit NuoJ||NADH:ubiquinone/plastoquinone oxidoreductase, chain 6
N_R	BnaCnng71320D	23.76	42.97	-0.99	Down	0	N_R, P_R	--	--	Cysteine-rich transmembrane CYSTM domain
N_R	BnaC08g26470D	2.06	4.17	-1.14	Down	0	NA	GO:0003677;GO:0003680;GO:0003700;GO:0005634;GO:0006351;GO:0006355	--	AT-hook motif nuclear-localized protein 15-29||PPC domain
N_R	BnaC09g10980D	13.15	25.74	-1.09	Down	0	N_R, P_R	GO:0006801;GO:0016532;GO:0046872	K04569	Superoxide dismutase-like, copper/zinc binding domain superfamily||Superoxide dismutase, copper/zinc binding domain||Superoxide dismutase (Cu/Zn) / superoxide dismutase copper chaperone
N_R	BnaC05g18470D	0.65	2.04	-1.73	Down	0	NA	--	--	C2 domain||C2 domain superfamily
N_R	BnaC02g24210D	41.12	73.79	-0.97	Down	0	NA	GO:0003824;GO:0010181;GO:0016491;GO:0055114	K05894	Aldolase-type TIM barrel||NADH:flavin oxidoreductase/NADH oxidase, N-terminal
N_R	BnaCnng47740D	1231.07	2207.47	-0.96	Down	0	N_R, P_R	GO:0005515	K00799	Glutathione S-transferases Phi, C-terminal||Glutathione S-transferase, C-terminal-like||Thioredoxin-like superfamily||Glutathione S-transferase, C-terminal||Glutathione S-transferase, C-terminal domain superfamily||Glutathione S-transferase, N-terminal
N_R	BnaA08g29850D	0.21	0	6.9	Up	0	N_R, P_R	GO:0003677;GO:0005634;GO:0006355	--	NAC domain||NAC domain superfamily
N_R	BnaC03g42230D	0.22	1.03	-2.28	Down	0	NA	GO:0015238;GO:0015297;GO:0016020;GO:0016021;GO:0042908;GO:0042910;GO:0055085	K03327	Multi antimicrobial extrusion protein
N_R	BnaA09g48610D	0.97	0.21	2.05	Up	0	NA	--	--	Amidase signature (AS) superfamily||Amidase signature domain
N_R	BnaA06g33260D	21.01	41.83	-1.11	Down	0	NA	GO:0005737;GO:0008168;GO:0008270;GO:0009086;GO:0016740;GO:0032259;GO:0046872;GO:0047150	K00547	Homocysteine-binding domain||Betaine-homocysteine S-methyltransferase, BHMT||Homocysteine-binding domain superfamily
N_R	BnaC06g02450D	4.29	9.66	-1.31	Down	0	N_R, P_R	GO:0016020;GO:0016021	--	-
N_R	BnaC01g37590D	103.97	205.85	-1.12	Down	0	N_R, P_R	GO:0016020;GO:0016021	--	Arabinogalactan protein 1/3/12/13/14/21
N_R	BnaA07g28450D	7.49	14.86	-1.11	Down	0	NA	GO:0005515	K00799	Glutathione S-transferase, N-terminal||Glutathione S-transferase, C-terminal domain superfamily||Thioredoxin-like superfamily||Glutathione S-transferase, C-terminal-like
N_R	BnaC04g05980D	12.5	6.13	0.9	Up	0	NA	GO:0016020;GO:0016021;GO:0022857;GO:0055085	--	EamA domain||WAT1-related protein
N_R	BnaA05g34860D	2.39	5.01	-1.18	Down	0	NA	GO:0000166;GO:0004672;GO:0004674;GO:0005524;GO:0006468;GO:0007165;GO:0016301;GO:0016310;GO:0016740	--	NAF domain||Protein kinase domain||NAF/FISL domain||Serine/threonine-protein kinase, active site||Protein kinase, ATP binding site||Protein kinase-like domain superfamily
N_R	BnaCnng01500D	5.37	10.72	-1.11	Down	0	NA	GO:0003677;GO:0006355	--	NAC domain||NAC domain superfamily
N_R	BnaC07g17950D	0.08	0	6.97	Up	0	NA	GO:0016491;GO:0050660;GO:0055114;GO:0071949	--	FAD-binding, type PCMH-like superfamily||FAD-binding, type PCMH, subdomain 1||Berberine/berberine-like||FAD-binding domain, PCMH-type
N_R	BnaC04g11740D	5.89	10.58	-0.96	Down	0	NA	GO:0004725;GO:0016311;GO:0016791;GO:0035335	--	Protein-tyrosine phosphatase, active site||Protein-tyrosine phosphatase-like||Atypical dual-specificity phosphatase Siw14-like, plant and fungi||Atypical dual-specificity phosphatase Siw14-like
N_R	XLOC_025693	11.41	30.63	-1.52	Down	0	NA	NA	NA	NA
N_R	BnaA07g20300D	60.51	29.91	0.89	Up	0	NA	GO:0006006;GO:0016620;GO:0050661;GO:0051287;GO:0055114	K00134	Glyceraldehyde 3-phosphate dehydrogenase, catalytic domain||Glyceraldehyde 3-phosphate dehydrogenase, active site||Glyceraldehyde/Erythrose phosphate dehydrogenase family||NAD(P)-binding domain superfamily||Glyceraldehyde 3-phosphate dehydrogenase, NAD(P) binding domain||Glyceraldehyde-3-phosphate dehydrogenase, type I
N_R	BnaC02g27790D	0.27	0.82	-1.69	Down	0	NA	GO:0004672;GO:0005524;GO:0006468	--	Gnk2-homologous domain superfamily||Protein kinase domain||Serine-threonine/tyrosine-protein kinase, catalytic domain||Serine/threonine-protein kinase, active site||Protein kinase, ATP binding site||Protein kinase-like domain superfamily||Gnk2-homologous domain
N_R	BnaC04g56060D	21.8	48.31	-1.31	Down	0	N_R, P_R	--	--	Protein egg apparatus-1
N_R	BnaC03g35680D	35.02	82.74	-1.38	Down	0	N_R, P_R	GO:0003735;GO:0005840;GO:0006412	--	Ribosomal protein L41
N_R	BnaC05g51130D	3.98	1.26	1.54	Up	0	NA	--	--	Protein NEOXANTHIN-DEFICIENT 1-like||Acetoacetate decarboxylase domain superfamily
N_R	BnaCnng25960D	0.03	0.54	-4.27	Down	0	NA	GO:0005375;GO:0006811;GO:0006825;GO:0006878;GO:0016020;GO:0016021;GO:0035434	K14686	Ctr copper transporter
N_R	BnaC06g01530D	0.03	0.54	-4.27	Down	0	NA	GO:0005375;GO:0006811;GO:0006825;GO:0006878;GO:0016020;GO:0016021;GO:0035434	K14686	Ctr copper transporter
N_R	BnaC01g02910D	2.65	7.91	-1.71	Down	0	NA	--	--	Rhodanese-like domain superfamily||Rhodanese-like domain
N_R	BnaAnng39350D	9.1	25.59	-1.6	Down	0	N_R, P_R	--	--	Protein of unknown function DUF761, plant
N_R	BnaC06g04380D	10.03	4.42	1.05	Up	0	NA	GO:0046983	--	Myc-type, basic helix-loop-helix (bHLH) domain||Helix-loop-helix DNA-binding domain superfamily
N_R	XLOC_102201	4.68	10.85	-1.32	Down	0	NA	NA	NA	NA
N_R	BnaA05g00250D	1.28	0.4	1.52	Up	0	NA	GO:0016874	K14487	GH3 family
N_R	BnaC04g36040D	3.66	7.43	-1.14	Down	0	N_R, K_R	--	K08233	Alpha/Beta hydrolase fold||Alpha/beta hydrolase fold-1
N_R	BnaC09g21700D	4.84	1.36	1.72	Up	0	NA	GO:0016747	--	Transferase||Chloramphenicol acetyltransferase-like domain superfamily
N_R	BnaA03g08510D	1.66	3.9	-1.34	Down	0	N_R, P_R	GO:0003677;GO:0006355	--	NAC domain||NAC domain superfamily
N_R	BnaC01g35480D	4.03	21.23	-2.5	Down	0	N_R, P_R	GO:0016787	K13051	Peptidase T2, asparaginase 2||Nucleophile aminohydrolases, N-terminal
N_R	BnaC07g48010D	0.54	2.1	-2.1	Down	0	N_R, P_R	--	--	RlpA-like domain superfamily
N_R	BnaA04g14060D	27.88	55.43	-1.12	Down	0	N_R, P_R	GO:0016020;GO:0016021	--	Proteolipid membrane potential modulator
N_R	BnaA09g22880D	1.61	3.5	-1.24	Down	0	N_R, P_R	--	--	NAD(P)-binding domain superfamily||Short-chain dehydrogenase/reductase SDR
N_R	BnaC02g03000D	30.84	53.68	-0.92	Down	0	N_R, P_R	GO:0016788	--	SGNH hydrolase superfamily||GDSL lipase/esterase||GDSL lipase/esterase-like, plant
N_R	BnaC03g05850D	2.19	4.29	-1.09	Down	0	N_R, P_R	GO:0003824;GO:0004801;GO:0005737;GO:0005975;GO:0006098	K00616	Aldolase-type TIM barrel||Transaldolase/Fructose-6-phosphate aldolase||Transaldolase type 2||Transaldolase, active site
N_R	BnaC09g35690D	3.08	1.19	1.25	Up	0	N_R, P_R	GO:0006508;GO:0008233;GO:0008234;GO:0016787	K01366	Papain-like cysteine peptidase superfamily||Cysteine peptidase, asparagine active site||Papain-like cysteine endopeptidase||Cysteine peptidase, cysteine active site||Cysteine peptidase, histidine active site||Cathepsin propeptide inhibitor domain (I29)||Peptidase C1A, papain C-terminal
N_R	BnaA06g34400D	21.53	10.28	0.94	Up	0	NA	GO:0000166;GO:0004672;GO:0004674;GO:0005515;GO:0005524;GO:0006468;GO:0016020;GO:0016021;GO:0016301;GO:0016310;GO:0016740	--	Leucine-rich repeat, typical subtype||Leucine-rich repeat||Leucine-rich repeat domain superfamily||Serine/threonine-protein kinase, active site||Leucine-rich repeat-containing N-terminal, plant-type||Protein kinase domain||Protein kinase, ATP binding site||Protein kinase-like domain superfamily
N_R	BnaA04g29630D	3.54	7.17	-1.15	Down	0	NA	GO:0006869;GO:0008289;GO:0016020;GO:0016021	--	Bifunctional inhibitor/plant lipid transfer protein/seed storage helical domain superfamily||Plant lipid transfer protein/Par allergen||Bifunctional inhibitor/plant lipid transfer protein/seed storage helical domain||Alpha-Amylase Inhibitors (AAI), Lipid Transfer (LT) and Seed Storage (SS) Protein
N_R	BnaC07g02460D	15.99	7.36	0.98	Up	0	NA	--	K01534	-
N_R	XLOC_033847	3.94	9	-1.31	Down	0	N_R, P_R	NA	NA	NA
N_R	BnaA04g10890D	6.37	2.75	1.07	Up	0	NA	--	--	NT-type C2 domain
N_R	BnaA03g26490D	14.27	33.61	-1.36	Down	0	NA	GO:0010112	--	NPR1/NH1-interacting protein
N_R	BnaA01g34610D	38.91	79.45	-1.14	Down	0	NA	GO:0004497;GO:0005506;GO:0016020;GO:0016021;GO:0016491;GO:0016705;GO:0020037;GO:0046872;GO:0055114	K11812	Cytochrome P450||Cytochrome P450 superfamily||Cytochrome P450, conserved site||Cytochrome P450, E-class, group I
N_R	XLOC_118149	23.33	40.91	-0.93	Down	0	N_R, P_R	NA	NA	NA
N_R	BnaA06g29800D	5.16	9.78	-1.05	Down	0	N_R, P_R	--	--	HotDog domain superfamily||Phenylacetic acid degradation-related domain||Thioesterase domain
N_R	BnaC09g23130D	8.24	15.19	-0.99	Down	0	N_R, P_R	--	--	-
N_R	BnaA02g18690D	31.66	53.97	-0.89	Down	0	NA	GO:0005886;GO:0008271;GO:0008272;GO:0015116;GO:0016020;GO:0016021;GO:0055085;GO:1902358	K17470	SLC26A/SulP transporter domain||Sulphate anion transporter, conserved site||SLC26A/SulP transporter||STAS domain superfamily||STAS domain
N_R	BnaC09g46750D	11.82	21.42	-1	Down	0	N_R, P_R	--	--	RIN4, pathogenic type III effector avirulence factor Avr cleavage site
N_R	XLOC_113120	1.12	3.46	-1.73	Down	0	N_R, P_R	NA	NA	NA
N_R	BnaC03g51090D	11.16	20.47	-0.99	Down	0	NA	GO:0016787	--	Phosphoesterase At2g46880||Calcineurin-like phosphoesterase domain, ApaH type
N_R	BnaA01g34970D	0.96	2.56	-1.53	Down	0	NA	--	--	Phloem protein 2-like
N_R	BnaA03g41430D	31.48	60.88	-1.07	Down	0	N_R, P_R	--	--	Macrophage migration inhibitory factor||Tautomerase/MIF superfamily
N_R	BnaC08g49610D	4.77	2.21	0.99	Up	0	N_R, P_R	GO:0005524;GO:0016301;GO:0016310	K08244	ATP-grasp fold, subdomain 1||Pyruvate phosphate dikinase, AMP/ATP-binding
N_R	BnaC02g24640D	0.44	1.66	-2.15	Down	0	N_R, P_R	GO:0071569	K12162	Ubiquitin-like domain superfamily||Ubiquitin-fold modifier 1
N_R	BnaC03g22830D	0.57	1.48	-1.49	Down	0	N_R, P_R	GO:0003677;GO:0003700;GO:0005634;GO:0006355;GO:0043565	--	WRKY domain superfamily||WRKY domain
N_R	BnaA01g14030D	1.96	0.73	1.27	Up	0	NA	GO:0003824;GO:0016846	K16903	Pyridoxal phosphate-dependent transferase domain 1||Alliinase, C-terminal||Pyridoxal phosphate-dependent transferase, major domain||Pyridoxal phosphate-dependent transferase
N_R	BnaC09g17550D	1.35	2.95	-1.25	Down	0	NA	GO:0016020;GO:0016021;GO:0022857;GO:0055085	K08176	Major facilitator superfamily domain||Major facilitator, sugar transporter-like||MFS transporter superfamily
N_R	BnaCnng34110D	14.1	6.96	0.9	Up	0	NA	--	--	Nucleophile aminohydrolases, N-terminal||Domain of unknown function DUF3700
N_R	BnaC03g04760D	2.73	5.27	-1.07	Down	0	NA	GO:0004672;GO:0005524;GO:0006468	--	Protein kinase domain||Protein kinase-like domain superfamily
N_R	BnaC04g01960D	2.04	3.86	-1.04	Down	0	NA	GO:0004367;GO:0005975;GO:0006072;GO:0009331;GO:0016491;GO:0016616;GO:0046168;GO:0051287;GO:0055114	K00006	6-phosphogluconate dehydrogenase, domain 2||Glycerol-3-phosphate dehydrogenase, NAD-dependent||Glycerol-3-phosphate dehydrogenase, NAD-dependent, C-terminal||Glycerol-3-phosphate dehydrogenase, NAD-dependent, N-terminal||NAD(P)-binding domain superfamily||6-phosphogluconate dehydrogenase-like, C-terminal domain superfamily
N_R	BnaC02g33320D	7.1	12.49	-0.94	Down	0	N_R, P_R	GO:0016020;GO:0016021;GO:0046872;GO:0055114	--	Cytochrome b561/ferric reductase transmembrane||Cytochrome b561 and DOMON domain-containing protein||DOMON domain
N_R	BnaA07g08310D	6.41	12.95	-1.14	Down	0	NA	--	--	Optic atrophy 3-like
N_R	BnaAnng19690D	17.23	32.47	-0.95	Down	0	N_R, P_R	GO:0003824	K01897	AMP-dependent synthetase/ligase||AMP-dependent synthetase-like superfamily||AMP-binding, conserved site
N_R	BnaC01g01570D	4.55	9.71	-1.2	Down	0	N_R, P_R	--	K14487	GH3 family
N_R	BnaC08g18440D	10.76	4.4	1.15	Up	0	NA	GO:0016020;GO:0022857;GO:0055085	--	MFS transporter superfamily||Proton-dependent oligopeptide transporter family
N_R	BnaCnng13060D	25.7	49.14	-1.05	Down	0	NA	--	--	-
N_R	XLOC_041294	2.6	0.98	1.28	Up	0	NA	NA	NA	NA
N_R	BnaA08g04420D	0.03	0.35	-3.41	Down	0	NA	GO:0009507	K03542	Chlorophyll A-B binding protein||Chlorophyll a/b binding domain superfamily
N_R	BnaA07g07600D	5.83	14.58	-1.44	Down	0	NA	GO:0003677;GO:0003700;GO:0005634;GO:0006355;GO:0043565	--	WRKY domain||WRKY domain superfamily
N_R	BnaCnng07000D	8.21	14.1	-0.9	Down	0	NA	GO:0015238;GO:0015297;GO:0016020;GO:0016021;GO:0042908;GO:0042910;GO:0055085	K03327	Multi antimicrobial extrusion protein
N_R	BnaC08g46530D	95.15	45.22	0.94	Up	0	NA	GO:0016020;GO:0016021;GO:0022857;GO:0055085	--	EamA domain||WAT1-related protein
N_R	BnaA07g28740D	11.21	3.04	1.73	Up	0	NA	GO:0016020;GO:0016021;GO:0022857;GO:0055085	--	WAT1-related protein||EamA domain
N_R	BnaA03g30660D	7.31	3.33	1.01	Up	0	NA	GO:0016787	--	Pectinacetylesterase/NOTUM
N_R	BnaA04g18040D	12.8	27.68	-1.24	Down	0	N_R, P_R	GO:0016020;GO:0016021	--	-
N_R	BnaC09g43040D	0.4	1.4	-2.12	Down	0	N_R, P_R	--	K16190	GHMP kinase, C-terminal domain superfamily||Ribosomal protein S5 domain 2-type fold
N_R	BnaC05g47590D	6.56	3.08	0.96	Up	0	N_R, P_R	GO:0000166;GO:0005524;GO:0005737;GO:0006457;GO:0051082	K09500	Chaperone tailless complex polypeptide 1 (TCP-1)||Chaperonin Cpn60/TCP-1 family||Chaperonin TCP-1, conserved site||GroEL-like apical domain superfamily||GroEL-like equatorial domain superfamily||TCP-1-like chaperonin intermediate domain superfamily||T-complex protein 1, theta subunit
N_R	XLOC_113968	40.87	20.18	0.89	Up	0	NA	NA	NA	NA
N_R	BnaC02g48360D	9.65	4.78	0.89	Up	0	NA	GO:0000166;GO:0003677;GO:0004176;GO:0004252;GO:0005524;GO:0005739;GO:0005759;GO:0006508;GO:0006515;GO:0008233;GO:0008236;GO:0016787;GO:0016887;GO:0030163;GO:0034599;GO:0043565;GO:0051131;GO:0070407	K08675	Lon protease||Lon protease, bacterial/eukaryotic-type||Ribosomal protein S5 domain 2-type fold||AAA+ ATPase domain||P-loop containing nucleoside triphosphate hydrolase||Ribosomal protein S5 domain 2-type fold, subgroup||Lon protease homologue, chloroplastic/mitochondrial||Peptidase S16, Lon proteolytic domain||ATPase, AAA-type, core||PUA-like superfamily||Peptidase S16, active site||Lon, substrat…
N_R	BnaC07g46780D	2.18	5.49	-1.45	Down	0	N_R, P_R	GO:0004553;GO:0005618;GO:0005975;GO:0006073;GO:0010411;GO:0016762;GO:0042546;GO:0048046;GO:0071555	K08235	Concanavalin A-like lectin/glucanase domain superfamily||Xyloglucan endotransglucosylase/hydrolase||Xyloglucan endo-transglycosylase, C-terminal||Glycoside hydrolase, family 16, active site||Glycoside hydrolase family 16
N_R	BnaC07g39480D	0.4	1.89	-2.29	Down	0	NA	--	--	Non-haem dioxygenase N-terminal domain||Isopenicillin N synthase-like
N_R	BnaA10g10010D	3.81	1.82	0.94	Up	0	N_R, P_R	GO:0003723;GO:0006364;GO:0008168;GO:0008757;GO:0016740;GO:0032259	K14835	S-adenosyl-L-methionine-dependent methyltransferase||Bacterial Fmu (Sun)/eukaryotic nucleolar NOL1/Nop2p, conserved site||SAM-dependent methyltransferase RsmB/NOP2-type||RNA (C5-cytosine) methyltransferase, NOP2||RNA (C5-cytosine) methyltransferase||Nop2p||Ribosomal RNA small subunit methyltransferase F, N-terminal
N_R	BnaC05g03280D	10.71	4.37	1.18	Up	0	NA	GO:0004601;GO:0005576;GO:0006979;GO:0016491;GO:0020037;GO:0042744;GO:0046872;GO:0055114;GO:0098869	K00430	Haem peroxidase superfamily||Haem peroxidase||Secretory peroxidase||Peroxidase, active site||Plant peroxidase||Peroxidases heam-ligand binding site
N_R	BnaA01g33880D	3.18	0.94	1.63	Up	0	N_R, P_R	GO:0000166;GO:0006520;GO:0016491;GO:0016639;GO:0055114	K00261	Glutamate/phenylalanine/leucine/valine dehydrogenase, C-terminal||NAD(P) binding domain of glutamate dehydrogenase||NAD(P)-binding domain superfamily||Glutamate/phenylalanine/leucine/valine dehydrogenase, dimerisation domain||Leu/Phe/Val dehydrogenases active site||Glutamate/phenylalanine/leucine/valine dehydrogenase||Glutamate dehydrogenase
N_R	BnaC01g33240D	3.46	22.14	-2.77	Down	0	NA	--	--	-
N_R	BnaAnng02370D	0.24	0.75	-1.74	Down	0	NA	GO:0005515;GO:0016020;GO:0016021	--	Leucine-rich repeat, typical subtype||Leucine-rich repeat-containing N-terminal, plant-type||Leucine-rich repeat domain superfamily||Leucine-rich repeat
N_R	BnaAnng41090D	0.45	2.69	-2.63	Down	0	NA	--	--	Bifunctional inhibitor/plant lipid transfer protein/seed storage helical domain superfamily||Bifunctional inhibitor/plant lipid transfer protein/seed storage helical domain
N_R	BnaC03g60800D	0.1	0.64	-2.7	Down	0	NA	GO:0000103;GO:0004020;GO:0005524;GO:0016310	K00860	P-loop containing nucleoside triphosphate hydrolase||Adenylyl-sulfate kinase
N_R	BnaA02g06420D	17.9	7.99	1.04	Up	0	N_R, P_R	GO:0006508;GO:0008233;GO:0008234;GO:0016787	K01366	Cysteine peptidase, histidine active site||Cathepsin propeptide inhibitor domain (I29)||Peptidase C1A, papain C-terminal||Cysteine peptidase, cysteine active site||Papain-like cysteine endopeptidase||Papain-like cysteine peptidase superfamily||Cysteine peptidase, asparagine active site
N_R	BnaA07g06560D	15.85	28.32	-0.91	Down	0	NA	--	--	Plastid lipid-associated protein/fibrillin conserved domain||Plastid-lipid-associated protein
N_R	BnaC02g06740D	1.01	2.51	-1.44	Down	0	NA	GO:0006812;GO:0008324;GO:0009705;GO:0010312;GO:0016020;GO:0016021;GO:0055085;GO:0098655	K14689	Cation efflux protein, cytoplasmic domain superfamily||Cation efflux transmembrane domain superfamily||Cation efflux protein
N_R	BnaC01g36670D	0.19	0.79	-2.12	Down	0	N_R, P_R	GO:0004497;GO:0005506;GO:0016020;GO:0016021;GO:0016491;GO:0016705;GO:0020037;GO:0046872;GO:0055114	--	Cytochrome P450, conserved site||Cytochrome P450, E-class, group I||Cytochrome P450||Cytochrome P450 superfamily
N_R	BnaC01g31190D	6.35	16.17	-1.46	Down	0	NA	GO:0005515;GO:0005634;GO:0006351;GO:0006355;GO:0009734	K14484	AUX/IAA domain||AUX/IAA protein||PB1 domain
N_R	BnaC06g12110D	2.54	4.4	-0.92	Down	0	N_R, P_R	GO:0016020;GO:0016021	--	Late embryogenesis abundant protein, LEA_2 subgroup
N_R	BnaA02g10700D	1.06	3.33	-1.76	Down	0	NA	--	--	-
N_R	BnaC03g56580D	5.9	12.43	-1.2	Down	0	NA	--	--	X8 domain
N_R	BnaC03g43010D	3.05	1.1	1.36	Up	0	NA	GO:0003700;GO:0006355;GO:0042025;GO:0043565	K09419	Heat shock transcription factor family||Winged helix-like DNA-binding domain superfamily||Heat shock factor (HSF)-type, DNA-binding||Winged helix DNA-binding domain superfamily
N_R	BnaA10g22100D	0.38	1.22	-1.8	Down	0	NA	GO:0005515	--	Tetratricopeptide repeat-containing domain||Tetratricopeptide-like helical domain superfamily||Tetratricopeptide repeat
N_R	BnaC03g73910D	1.63	0.17	3.18	Up	0	NA	GO:0005515	K15223	SWIB/MDM2 domain||SWIB/MDM2 domain superfamily
N_R	BnaA10g07800D	3.28	7.45	-1.3	Down	0	NA	--	K13458	Cysteine and histidine-rich domain-containing protein RAR1||CHORD domain
N_R	BnaC03g39840D	0	0.12	-7.1	Down	0	NA	GO:0030599;GO:0042545;GO:0045330;GO:0045490	--	Pectinesterase, catalytic||Pectin lyase fold||Pectin lyase fold/virulence factor||Pectinesterase, Asp active site
N_R	BnaC01g23420D	2.06	4.17	-1.14	Down	0	N_R, P_R	GO:0009058;GO:0016020;GO:0016021;GO:0016844	--	Strictosidine synthase, conserved region||Six-bladed beta-propeller, TolB-like
N_R	BnaC08g36640D	62.48	150.84	-1.38	Down	0	NA	GO:0016491;GO:0055114	K05933	Isopenicillin N synthase-like||Oxoglutarate/iron-dependent dioxygenase||Non-haem dioxygenase N-terminal domain
N_R	BnaC04g53550D	11.32	19.22	-0.89	Down	0	N_R, P_R	GO:0016491;GO:0055114	--	NADP-dependent oxidoreductase domain superfamily||Aldo/keto reductase||Aldo/keto reductase, conserved site||NADP-dependent oxidoreductase domain
N_R	BnaC08g27370D	0	0.18	-6.8	Down	0	NA	--	--	-
N_R	BnaA01g18000D	0.85	3.43	-2.09	Down	0	N_R, P_R	GO:0005576;GO:0019953	--	Major pollen allergen Lol pI||RlpA-like protein, double-psi beta-barrel domain||RlpA-like domain superfamily||Expansin/pollen allergen, DPBB domain||Expansin, cellulose-binding-like domain||Expansin/Lol pI||Expansin, cellulose-binding-like domain superfamily
N_R	BnaA09g55280D	4.37	8.38	-1.05	Down	0	N_R, P_R	GO:0006099;GO:0016740;GO:0046912	K01647	Citrate synthase-like, small alpha subdomain||Citrate synthase superfamily||Citrate synthase, bacterial-type||Citrate synthase||Citrate synthase active site||Citrate synthase-like, large alpha subdomain
N_R	BnaC03g77680D	1.08	3.17	-1.65	Down	0	N_R, P_R	GO:0003993;GO:0016311	--	Vegetative storage protein/acid phosphatase||HAD superfamily||Acid phosphatase, plant||Acid phosphatase, class B-like||HAD-like superfamily
N_R	BnaA09g30590D	7.88	3.87	0.9	Up	0	N_R, P_R	--	--	CRAL-TRIO lipid binding domain||CRAL/TRIO, N-terminal domain||CRAL/TRIO, N-terminal domain superfamily||CRAL-TRIO lipid binding domain superfamily
N_R	BnaA09g35660D	1.03	2.29	-1.27	Down	0	NA	GO:0016020;GO:0016021;GO:0022857	--	Amino acid transporter, transmembrane domain
N_R	BnaCnng49510D	1.29	2.95	-1.3	Down	0	N_R, P_R	GO:0016020;GO:0016021	--	Protein of unknown function DUF677
N_R	BnaA04g14510D	6.89	2.58	1.29	Up	0	NA	GO:0008115;GO:0016491;GO:0046653;GO:0055114	K00306	Sarcosine oxidase, monomeric||FAD/NAD(P)-binding domain superfamily||FAD dependent oxidoreductase
N_R	BnaC01g18640D	1.48	0.65	1.07	Up	0	NA	GO:0003824;GO:0004332;GO:0005524;GO:0006096;GO:0009116;GO:0016301;GO:0044211	K00876	Fructose-bisphosphate aldolase, class-I||Fructose-bisphosphate aldolase class-I active site||Aldolase-type TIM barrel||Uridine kinase-like||Phosphoribulokinase/uridine kinase||Phosphoribosyltransferase-like||Phosphoribosyltransferase domain||P-loop containing nucleoside triphosphate hydrolase
N_R	BnaA08g04060D	2.08	7.58	-1.96	Down	0	N_R, P_R	--	--	-
N_R	BnaC07g38250D	4.25	7.52	-0.94	Down	0	NA	--	--	-
N_R	BnaA04g03320D	0.75	1.86	-1.42	Down	0	NA	GO:0016491;GO:0055114	--	Non-haem dioxygenase N-terminal domain||Oxoglutarate/iron-dependent dioxygenase||Isopenicillin N synthase-like
N_R	BnaA02g16180D	3.19	1.31	1.16	Up	0	NA	GO:0003677;GO:0003700;GO:0006355;GO:0016602	K08064	Nuclear transcription factor Y subunit A||CCAAT-binding factor, conserved site
N_R	BnaA06g39960D	0	0.27	-6.84	Down	0	N_R, P_R	GO:0005622;GO:0006886	--	GAT domain superfamily||GAT domain
N_R	BnaC04g49580D	5.38	10.68	-1.11	Down	0	NA	--	--	DC1
N_R	BnaA08g11370D	9.4	24.5	-1.49	Down	0	NA	GO:0016758	--	UDP-glycosyltransferase family, conserved site||UDP-glucuronosyl/UDP-glucosyltransferase
N_R	BnaC05g27580D	0	2.37	-8.41	Down	0	NA	--	--	-
N_R	BnaC04g30430D	14.26	25.42	-0.96	Down	0	NA	--	--	C2 domain||C2 domain superfamily
N_R	BnaA09g26260D	0.19	0	7.4	Up	0	N_R, P_R	--	--	Chaperone J-domain superfamily||DnaJ domain
N_R	BnaA09g21760D	0.6	0	8.48	Up	0	NA	--	--	ABI family
N_R	BnaC07g05000D	6.01	13.15	-1.24	Down	0	NA	GO:0016758	--	UDP-glucuronosyl/UDP-glucosyltransferase||UDP-glycosyltransferase family, conserved site
N_R	BnaC08g31240D	3.02	5.67	-1.02	Down	0	N_R, P_R	--	--	Glycosyl transferase CAP10 domain
N_R	BnaC07g21390D	17.32	7.79	1.02	Up	0	NA	GO:0004672;GO:0005515;GO:0005524;GO:0006468	--	Protein kinase domain||Leucine-rich repeat-containing N-terminal, plant-type||Protein kinase, ATP binding site||Protein kinase-like domain superfamily||Leucine-rich repeat, typical subtype||Serine/threonine-protein kinase, active site||Leucine-rich repeat domain superfamily||Leucine-rich repeat
N_R	BnaA05g19620D	2.98	1.24	1.13	Up	0	NA	--	--	Senescence/spartin-associated
N_R	BnaA03g53420D	5.81	2.68	0.99	Up	0	NA	GO:0005515	--	WD40-repeat-containing domain superfamily||WD40/YVTN repeat-like-containing domain superfamily||WD40 repeat||Lethal giant larvae (Lgl)-like, C-terminal domain
N_R	BnaC03g21830D	3.25	1.04	1.54	Up	0	NA	GO:0004601;GO:0005576;GO:0006979;GO:0016491;GO:0020037;GO:0042744;GO:0046872;GO:0055114;GO:0098869	K00430	Plant peroxidase||Secretory peroxidase||Peroxidases heam-ligand binding site||Haem peroxidase superfamily||Haem peroxidase
N_R	BnaCnng62160D	0	0.54	-7.01	Down	0	NA	GO:0006952	--	START-like domain superfamily||Bet v I/Major latex protein
N_R	BnaA02g02120D	2.61	5.84	-1.29	Down	0	NA	GO:0005515	--	Ubiquitin-like domain||Ubiquitin-like domain superfamily
N_R	BnaC07g46560D	0.02	0.27	-3.57	Down	0	NA	GO:0004601;GO:0006979;GO:0020037;GO:0042744;GO:0055114	K00430	Haem peroxidase||Haem peroxidase superfamily||Plant peroxidase||Secretory peroxidase||Peroxidases heam-ligand binding site
N_R	BnaA03g25450D	0.53	1.61	-1.71	Down	0	N_R, P_R	--	--	Petal formation-expressed
N_R	BnaC01g18010D	1.58	2.8	-0.94	Down	0	NA	GO:0005515	--	Leucine-rich repeat, typical subtype||Leucine-rich repeat||Leucine-rich repeat domain superfamily
N_R	XLOC_020624	2.65	6.85	-1.48	Down	0	N_R, P_R	NA	NA	NA
N_R	BnaC02g42930D	0.38	1.29	-1.87	Down	0	NA	GO:0004601;GO:0005576;GO:0006979;GO:0016491;GO:0020037;GO:0042744;GO:0046872;GO:0055114;GO:0098869	K00430	Haem peroxidase||Haem peroxidase superfamily||Peroxidases heam-ligand binding site||Plant peroxidase||Secretory peroxidase||Peroxidase, active site
N_R	BnaC07g41660D	3.64	1.68	1	Up	0	N_R, P_R	GO:0003824;GO:0003857;GO:0005777;GO:0006631;GO:0006635;GO:0016491;GO:0055114	K10527	3-hydroxyacyl-CoA dehydrogenase, C-terminal||3-hydroxyacyl-CoA dehydrogenase, NAD binding||NAD(P)-binding domain superfamily||6-phosphogluconate dehydrogenase-like, C-terminal domain superfamily||Enoyl-CoA hydratase/isomerase, conserved site||Peroxisomal fatty acid beta-oxidation multifunctional protein AIM1||ClpP/crotonase-like domain superfamily||Enoyl-CoA hydratase/isomerase
N_R	BnaC04g03540D	0.34	1.12	-1.79	Down	0	N_R, P_R	--	--	Neprosin||Neprosin activation peptide
N_R	BnaCnng08300D	18.92	36.42	-1.06	Down	0	N_R, P_R	GO:0008909;GO:0009058	K02552	Isochorismate synthase||Chorismate-utilising enzyme, C-terminal||ADC synthase
N_R	BnaA07g16800D	15.45	28.91	-1.03	Down	0	N_R, P_R	GO:0030001;GO:0046872	K07213	Heavy metal-associated domain, HMA||Heavy metal-associated domain superfamily
N_R	BnaA10g28450D	18.6	38.27	-1.16	Down	0	N_R, P_R	--	--	-
N_R	BnaC05g14770D	7.85	3.82	0.91	Up	0	NA	--	--	von Willebrand factor, type A||von Willebrand factor A-like domain superfamily
N_R	BnaC01g00740D	0.61	1.67	-1.53	Down	0	NA	--	--	TLDc domain
N_R	BnaA09g30290D	0.93	2.92	-1.76	Down	0	NA	GO:0005576;GO:0048046	--	Dirigent protein
N_R	BnaC07g25170D	5.55	10.07	-0.98	Down	0	NA	GO:0005524	--	AAA-type ATPase, N-terminal domain||ATPase, AAA-type, core||ATPase, AAA-type, conserved site||P-loop containing nucleoside triphosphate hydrolase
N_R	BnaAnng01980D	8.79	15.91	-0.99	Down	0	NA	GO:0003677;GO:0003700;GO:0005634;GO:0006355;GO:0043565	--	WRKY domain superfamily||WRKY domain
N_R	BnaCnng62220D	0.63	1.72	-1.58	Down	0	N_R, P_R	GO:0016020;GO:0016021	--	-
N_R	BnaC05g07050D	0.16	0.42	-1.58	Down	0	NA	GO:0003824;GO:0050662	--	NAD-dependent epimerase/dehydratase||NAD(P)-binding domain superfamily
N_R	BnaA09g36710D	0.37	1.12	-1.72	Down	0	NA	GO:0000977;GO:0003677;GO:0003700;GO:0005634;GO:0006355;GO:0045944;GO:0046983	--	MADS MEF2-like||Transcription factor, MADS-box superfamily||Transcription factor, K-box||Transcription factor, MADS-box
N_R	BnaC09g29270D	0	11.13	-12.54	Down	0	N_R, P_R	--	--	-
N_R	BnaA07g29460D	48.62	81.15	-0.86	Down	0	NA	GO:0004601;GO:0006979;GO:0020037;GO:0042744;GO:0055114	K00430	Haem peroxidase superfamily||Haem peroxidase||Peroxidases heam-ligand binding site||Peroxidase, active site||Secretory peroxidase||Plant peroxidase
N_R	BnaC01g07710D	51.03	110.49	-1.24	Down	0	NA	GO:0016021	--	Proteolipid membrane potential modulator
N_R	BnaC03g57380D	0.21	0	7	Up	0	NA	GO:0003676	--	Zinc finger C2H2-type||Zinc finger C2H2 superfamily
N_R	BnaC02g09580D	0.56	0	6.84	Up	0	NA	--	K08917	-
N_R	BnaC04g03640D	68.58	123.35	-0.97	Down	0	N_R, P_R	--	--	DC1
N_R	BnaA03g44190D	2.79	5.09	-0.99	Down	0	N_R, P_R	GO:0006629;GO:0008374	--	Alpha/Beta hydrolase fold||Lecithin:cholesterol/phospholipid:diacylglycerol acyltransferase
N_R	BnaA03g25460D	0.11	0.4	-1.92	Down	0	N_R, P_R	GO:0004672;GO:0005524;GO:0006468	--	Protein kinase domain||Gnk2-homologous domain superfamily||Protein kinase-like domain superfamily||Protein kinase, ATP binding site||Serine/threonine-protein kinase, active site||Gnk2-homologous domain
N_R	BnaA01g00900D	2.11	4.39	-1.19	Down	0	N_R, P_R	--	K08233	Alpha/Beta hydrolase fold||Alpha/beta hydrolase fold-1
N_R	BnaCnng04780D	64.39	114.84	-0.95	Down	0	NA	GO:0006541	K01658	Anthranilate synthase/para-aminobenzoate synthase like domain||Class I glutamine amidotransferase-like||Glutamine amidotransferase
N_R	BnaC07g47030D	0	0.93	-8.44	Down	0	NA	GO:0005198;GO:0005515;GO:0006886;GO:0016192;GO:0030126	K05236	Coatomer, alpha subunit, C-terminal
N_R	BnaC06g16070D	1.17	4.44	-2.02	Down	0	NA	GO:0051091	--	VQ||Sigma factor binding protein 1/2
N_R	BnaA03g51820D	22.2	10.76	0.91	Up	0	NA	GO:0016747	--	Transferase||Chloramphenicol acetyltransferase-like domain superfamily
N_R	BnaC02g01330D	13.03	28.25	-1.25	Down	0	NA	GO:0005742;GO:0016020;GO:0016021	--	Mitochondrial import receptor subunit TOM5 homologue, viridiplantae
N_R	BnaA01g27000D	1.07	2.19	-1.17	Down	0	N_R, P_R	GO:0004553;GO:0005975	K05350	Glycoside hydrolase superfamily||Glycoside hydrolase family 1
N_R	BnaA08g15080D	97.45	45.13	0.99	Up	0	NA	GO:0006812;GO:0015299;GO:0016020;GO:0016021;GO:0055085;GO:1902600	--	Cation/H+ exchanger||Sodium/solute symporter superfamily
N_R	BnaCnng46790D	1.02	0.14	2.69	Up	0	NA	--	--	-
N_R	BnaC06g31350D	3.17	5.39	-0.89	Down	0	N_R, P_R	--	--	Leucine-rich repeat domain superfamily||Malectin domain
N_R	BnaC05g51340D	35.75	67.39	-1.05	Down	0	N_R, P_R	--	--	-
N_R	BnaCnng53950D	0.01	0.16	-3.84	Down	0	NA	--	--	-
N_R	BnaCnng28450D	3.62	7.21	-1.11	Down	0	NA	GO:0016020;GO:0016021	--	PGG domain
N_R	BnaC04g05620D	5.99	2.82	0.95	Up	0	NA	GO:0000166;GO:0003824;GO:0004349;GO:0004350;GO:0005524;GO:0005737;GO:0006561;GO:0008652;GO:0016301;GO:0016310;GO:0016491;GO:0016620;GO:0016740;GO:0055114;GO:0055129	K12657	Gamma-glutamyl phosphate reductase GPR, conserved site||Aldehyde/histidinol dehydrogenase||Aldehyde dehydrogenase, C-terminal||Acetylglutamate kinase-like superfamily||Glutamate/acetylglutamate kinase||Glutamate 5-kinase, conserved site||Aldehyde dehydrogenase, N-terminal||Aspartate/glutamate/uridylate kinase||GPR domain||Glutamate 5-kinase/delta-1-pyrroline-5-carboxylate synthase||Delta l-pyrrol…
N_R	BnaAnng04540D	1.28	2.48	-1.07	Down	0	N_R, P_R	GO:0004672;GO:0005515;GO:0005524;GO:0006468;GO:0016020;GO:0016021	--	Tyrosine-protein kinase, active site||Protein kinase domain||Leucine-rich repeat domain superfamily||Serine-threonine/tyrosine-protein kinase, catalytic domain||Leucine-rich repeat||Protein kinase-like domain superfamily||Protein kinase, ATP binding site
N_R	BnaA09g20300D	1.58	3.46	-1.24	Down	0	NA	GO:0004672;GO:0005509;GO:0005524;GO:0006468	K13412	EF-hand domain pair||EF-Hand 1, calcium-binding site||EF-hand domain||Protein kinase domain||Protein kinase-like domain superfamily||Serine/threonine-protein kinase, active site
N_R	BnaCnng62960D	0.13	0.53	-2.1	Down	0	NA	GO:0005515;GO:0016020;GO:0016021	--	PGG domain||Ankyrin repeat-containing domain superfamily||Ankyrin repeat||Ankyrin repeat-containing domain
N_R	BnaA03g45250D	0	0.12	-8.38	Down	0	NA	GO:0000166;GO:0004812;GO:0005524;GO:0006418	K01870	FBD domain||Rossmann-like alpha/beta/alpha sandwich fold||Aminoacyl-tRNA synthetase, class I, conserved site||Aminoacyl-tRNA synthetase, class Ia
N_R	BnaC03g42180D	0.76	1.61	-1.21	Down	0	N_R, P_R	--	--	Endonuclease/exonuclease/phosphatase superfamily||Endonuclease/exonuclease/phosphatase
N_R	BnaC04g30450D	4.86	11.52	-1.36	Down	0	N_R, P_R	--	--	-
N_R	BnaC03g24360D	9.08	15.51	-0.89	Down	0	NA	GO:0004568;GO:0005975;GO:0006032;GO:0008061;GO:0016998	K01183	Lysozyme-like domain superfamily||Chitin-binding, type 1||Glycoside hydrolase, family 19, catalytic||Glycoside hydrolase, family 19||Endochitinase-like superfamily||Chitin-binding, type 1, conserved site
N_R	BnaC07g08270D	0.91	2.1	-1.31	Down	0	N_R, P_R	GO:0005515	--	Ankyrin repeat-containing domain||Zinc finger, RING/FYVE/PHD-type||Ankyrin repeat||Ankyrin repeat-containing domain superfamily||Zinc finger, RING-type
N_R	BnaA01g24190D	13.83	36.62	-1.52	Down	0	NA	GO:0005515;GO:0005634;GO:0006351;GO:0006355;GO:0009734	K14484	AUX/IAA protein||AUX/IAA domain||PB1 domain
N_R	BnaA08g19460D	26.88	13.61	0.85	Up	0	NA	GO:0016020;GO:0016021	--	Gdt1 family
N_R	BnaC02g23090D	1.84	6.85	-2.01	Down	0	NA	--	--	-
N_R	BnaA08g20870D	37.77	63.14	-0.87	Down	0	N_R, P_R	GO:0003824;GO:0003849;GO:0008652;GO:0009073;GO:0009423;GO:0009507;GO:0009536;GO:0016740	K01626	DAHP synthetase, class II||Aldolase-type TIM barrel
N_R	BnaA09g43430D	6.69	12.61	-1.04	Down	0	NA	GO:0005576;GO:0048046	--	Dirigent protein
N_R	BnaA04g12790D	20.69	47.61	-1.3	Down	0	NA	GO:0004497;GO:0005506;GO:0016020;GO:0016021;GO:0016491;GO:0016705;GO:0020037;GO:0046872;GO:0055114	K11813	Cytochrome P450||Cytochrome P450 superfamily||Cytochrome P450, conserved site||Cytochrome P450, E-class, group I
N_R	BnaA01g01840D	1.13	0.17	2.51	Up	0	NA	--	--	Protein of unknown function DUF241, plant
N_R	BnaC01g29160D	0	0.51	-6.57	Down	0	N_R, P_R	--	--	-
N_R	BnaC04g34960D	1.29	3.07	-1.39	Down	0	NA	--	--	-
N_R	BnaA10g24210D	1.39	3.09	-1.27	Down	0	N_R, P_R	GO:0004672;GO:0005524;GO:0006468;GO:0030246	--	Legume lectin domain||Serine/threonine-protein kinase, active site||Serine-threonine/tyrosine-protein kinase, catalytic domain||Protein kinase-like domain superfamily||Protein kinase, ATP binding site||Legume lectin, beta chain, Mn/Ca-binding site||Concanavalin A-like lectin/glucanase domain superfamily||Protein kinase domain
N_R	BnaC02g47770D	7.12	3.31	0.98	Up	0	NA	GO:0000166;GO:0004672;GO:0004674;GO:0005515;GO:0005524;GO:0006468;GO:0016020;GO:0016021;GO:0016301;GO:0016310;GO:0016740	--	Leucine-rich repeat, typical subtype||Serine/threonine-protein kinase, active site||Leucine-rich repeat domain superfamily||Leucine-rich repeat||Protein kinase domain||Leucine-rich repeat-containing N-terminal, plant-type||Protein kinase, ATP binding site||Protein kinase-like domain superfamily
N_R	BnaA07g23350D	11.95	5.77	0.92	Up	0	N_R, P_R	GO:0005887;GO:0008515;GO:0015770;GO:0016020;GO:0016021	K15378	MFS transporter superfamily||Sucrose/H+ symporter, plant
N_R	BnaC08g35450D	7.35	15.2	-1.18	Down	0	N_R, P_R	GO:0045087	--	Elicitor peptide
N_R	BnaA07g24500D	13.51	29.04	-1.24	Down	0	N_R, P_R	GO:0016020;GO:0016021	--	-
N_R	BnaCnng05740D	16.67	7.94	0.95	Up	0	N_R, P_R	GO:0000166;GO:0000827;GO:0000829;GO:0000832;GO:0005524;GO:0005737;GO:0005829;GO:0016301;GO:0016310;GO:0016740;GO:0033857;GO:0052723;GO:0052724;GO:0102092	K13024	Histidine acid phosphatase, VIP1 family||Histidine phosphatase superfamily||VIP1, N-terminal||Histidine phosphatase superfamily, clade-2||Histidine acid phosphatase active site
N_R	BnaC03g61910D	0.19	0.01	4.34	Up	0	NA	GO:0016020;GO:0016021;GO:0022857;GO:0055085	--	Major facilitator superfamily domain||Sugar/inositol transporter||Major facilitator, sugar transporter-like||MFS transporter superfamily||Sugar transporter, conserved site
N_R	BnaA02g12790D	5.33	9.87	-1.01	Down	0	N_R, P_R	GO:0004476;GO:0005975;GO:0008270;GO:0009298;GO:0046872	K01809	Phosphomannose isomerase, type I, conserved site||RmlC-like jelly roll fold||Mannose-6-phosphate isomerase, type I||Mannose-6-phosphate isomerase||RmlC-like cupin domain superfamily
N_R	BnaC04g08190D	114.36	192.87	-0.88	Down	0	N_R, P_R	GO:0003824	K10775	Phenylalanine ammonia-lyase, shielding domain superfamily||Fumarase/histidase, N-terminal||Aromatic amino acid lyase||L-Aspartase-like
N_R	XLOC_048944	0.86	2.99	-1.89	Down	0	N_R, P_R	NA	NA	NA
N_R	BnaC02g22590D	2.01	5.37	-1.53	Down	0	NA	GO:0009058;GO:0016844	K01757	Six-bladed beta-propeller, TolB-like||Strictosidine synthase, conserved region
N_R	BnaA06g30160D	40.2	71.99	-0.96	Down	0	NA	--	--	Gnk2-homologous domain||Gnk2-homologous domain superfamily
N_R	BnaAnng38720D	1.66	4.54	-1.55	Down	0	NA	GO:0015238;GO:0015297;GO:0016020;GO:0016021;GO:0042908;GO:0042910;GO:0055085	K03327	Multi antimicrobial extrusion protein
N_R	BnaA09g28130D	0.4	0.03	3.47	Up	0	NA	GO:0016747	--	Transferase||Chloramphenicol acetyltransferase-like domain superfamily
N_R	BnaA08g04520D	182.96	321.6	-0.93	Down	0	NA	GO:0004497;GO:0005506;GO:0016491;GO:0016705;GO:0020037;GO:0046872;GO:0055114	K11818	Cytochrome P450 superfamily||Cytochrome P450||Cytochrome P450, E-class, group I||Cytochrome P450, conserved site
N_R	BnaUnng04520D	43.1	0	14.64	Up	0	NA	GO:0003735;GO:0005840;GO:0006412;GO:0016020;GO:0016021	--	Ribosomal protein L2
N_R	BnaC07g43050D	2.75	1.3	0.95	Up	0	NA	--	K14772	Down-regulated-in-metastasis protein||Armadillo-type fold
N_R	BnaA03g25870D	33.45	16.21	0.92	Up	0	N_R, P_R	GO:0016491;GO:0055114	--	Isopenicillin N synthase-like||Non-haem dioxygenase N-terminal domain||Oxoglutarate/iron-dependent dioxygenase
N_R	BnaC07g23090D	18.13	41.71	-1.32	Down	0	NA	GO:0008270;GO:0009086;GO:0047150	K00547	Betaine-homocysteine S-methyltransferase, BHMT||Homocysteine-binding domain superfamily||Homocysteine-binding domain
N_R	BnaA07g17360D	26.05	57.57	-0.98	Down	0	N_R, P_R	GO:0004385;GO:0006163	K00942	Guanylate kinase, conserved site||P-loop containing nucleoside triphosphate hydrolase||Guanylate kinase||Guanylate kinase/L-type calcium channel beta subunit||Galactose oxidase/kelch, beta-propeller||Guanylate kinase-like domain
N_R	BnaA07g37290D	10.63	20.32	-1.06	Down	0	N_R, P_R	GO:0005737;GO:0120009;GO:0120013	--	Glycolipid transfer protein domain||Glycolipid transfer protein superfamily
N_R	BnaC09g48220D	0.5	0.01	4.85	Up	0	NA	GO:0016020;GO:0016021;GO:0022857	--	EamA domain||WAT1-related protein
N_R	BnaA09g42350D	0.45	0.06	2.67	Up	0	NA	GO:0000250;GO:0005811;GO:0016104;GO:0016853;GO:0016866;GO:0042300	K16204	Squalene cyclase, C-terminal||Squalene cyclase||Terpenoid cyclases/protein prenyltransferase alpha-alpha toroid||Squalene cyclase, N-terminal
N_R	BnaA05g06580D	1.92	3.74	-1.08	Down	0	N_R, P_R	GO:0016746	K13508	HAD-like superfamily||HAD superfamily||Phospholipid/glycerol acyltransferase
N_R	BnaA02g07530D	9.05	4.54	1.05	Up	0	NA	GO:0004435;GO:0005622;GO:0006629;GO:0007165;GO:0008081;GO:0016042;GO:0016787;GO:0035556	K05857	PLC-like phosphodiesterase, TIM beta/alpha-barrel domain superfamily||C2 domain||C2 domain superfamily||Phosphoinositide phospholipase C family||Phospholipase C, phosphatidylinositol-specific, Y domain||Phosphatidylinositol-specific phospholipase C, X domain
N_R	BnaA07g34780D	13.3	6.62	0.88	Up	0	NA	GO:0003723	--	YTH domain
N_R	BnaC08g46620D	0	0.09	-8.44	Down	0	NA	GO:0016020;GO:0016021	--	TRAM/LAG1/CLN8 homology domain||TLC domain-containing protein 5
N_R	BnaA07g06740D	6.07	12.28	-1.14	Down	0	N_R, P_R	GO:0003677	K09422	Myb domain||Myb-like transcription factor||SANT/Myb domain||Homeobox-like domain superfamily
N_R	XLOC_115258	8.4	16.82	-1.11	Down	0	N_R, P_R	NA	NA	NA
N_R	BnaC08g32600D	8.44	19.3	-1.34	Down	0	N_R, P_R	--	--	-
N_R	BnaA10g01150D	6.83	15.82	-1.34	Down	0	NA	GO:0010112	--	NPR1/NH1-interacting protein
N_R	BnaC04g00700D	58.96	109.71	-1.01	Down	0	NA	GO:0003885;GO:0016020;GO:0016491;GO:0050660;GO:0055114;GO:0071949	--	FAD-binding domain, PCMH-type||L-gulonolactone oxidase, plant||FAD-binding, type PCMH, subdomain 2||FAD-binding, type PCMH, subdomain 1||FAD-binding, type PCMH-like superfamily||FAD linked oxidase, N-terminal||D-arabinono-1,4-lactone oxidase
N_R	BnaAnng15990D	8.74	16.37	-1.03	Down	0	N_R, P_R	GO:0000166;GO:0005524	--	ATPase, AAA-type, core||AAA-type ATPase, N-terminal domain||P-loop containing nucleoside triphosphate hydrolase||AAA+ ATPase domain||ATPase, AAA-type, conserved site
N_R	BnaA01g18650D	52.44	26.54	0.85	Up	0	N_R, P_R, K_R	GO:0016747	--	Chloramphenicol acetyltransferase-like domain superfamily||Transferase
N_R	BnaC09g43510D	4.19	7.63	-0.99	Down	0	N_R, P_R	GO:0000166;GO:0005524;GO:0016020;GO:0016021;GO:0016887	--	ABC transporter, conserved site||ABC transporter-like||ABC-2 type transporter||AAA+ ATPase domain||P-loop containing nucleoside triphosphate hydrolase
N_R	BnaC06g36190D	0.59	0.09	2.52	Up	0	NA	GO:0003677;GO:0006355	--	POX domain||Homeobox KN domain||Homeobox-like domain superfamily||Homeobox domain
N_R	BnaA08g19240D	22.62	39.12	-0.91	Down	0	N_R, P_R	GO:0006541	K01658	Glutamine amidotransferase||Class I glutamine amidotransferase-like||Anthranilate synthase/para-aminobenzoate synthase like domain
N_R	BnaA07g32130D	0.02	0.52	-4.29	Down	0	NA	GO:0006952;GO:0031640	K20727	Knottin, scorpion toxin-like||Defensin, plant||Knottin, scorpion toxin-like superfamily
N_R	BnaA10g19960D	2.78	5.42	-1.07	Down	0	N_R, P_R	GO:0003677;GO:0003700;GO:0006355	--	AP2/ERF domain||AP2/ERF domain superfamily||DNA-binding domain superfamily
N_R	XLOC_116864	0.59	2.68	-2.26	Down	0	NA	NA	NA	NA
N_R	BnaC07g30050D	4.33	8.78	-1.13	Down	0	N_R, P_R	GO:0055085	--	Oligopeptide transporter, OPT superfamily
N_R	BnaAnng33140D	4.18	1.29	1.55	Up	0	NA	--	--	-
N_R	BnaC03g43200D	0.88	1.89	-1.21	Down	0	NA	GO:0004672;GO:0004674;GO:0005524;GO:0006468	--	Protein kinase-like domain superfamily||Bulb-type lectin domain superfamily||Protein kinase domain||Serine/threonine-protein kinase, active site||Bulb-type lectin domain||PAN/Apple domain||Serine-threonine/tyrosine-protein kinase, catalytic domain||S-receptor-like serine/threonine-protein kinase
N_R	BnaC07g44670D	11.7	5.41	0.98	Up	0	NA	GO:0003700;GO:0006355;GO:0045893	K14432	Plant bZIP transcription factors||Basic-leucine zipper domain
N_R	BnaA10g09670D	3.81	1.51	1.21	Up	0	NA	GO:0004672;GO:0005524;GO:0006468	K08867	Protein kinase-like domain superfamily||Protein kinase domain
N_R	BnaA08g15490D	1.31	2.87	-1.27	Down	0	NA	GO:0003677;GO:0005634	--	Myb domain||Homeobox-like domain superfamily||Myb domain, plants
N_R	BnaC06g15910D	9.19	19.17	-1.18	Down	0	NA	GO:0003677;GO:0003700;GO:0005634;GO:0006355;GO:0043565	--	WRKY domain superfamily||WRKY domain
N_R	BnaC06g34040D	10.46	18.81	-0.96	Down	0	NA	GO:0005515;GO:0007165;GO:0043531	--	P-loop containing nucleoside triphosphate hydrolase||Toll/interleukin-1 receptor homology (TIR) domain superfamily||NB-ARC||Toll/interleukin-1 receptor homology (TIR) domain
N_R	BnaA02g21510D	24.03	47.5	-1.1	Down	0	NA	GO:0016020;GO:0016021;GO:0016192	--	Cornichon
N_R	BnaA06g31620D	9.68	4.63	0.94	Up	0	N_R, P_R	GO:0005524;GO:0016021;GO:0016887;GO:0042626;GO:0055085	K05658	ABC transporter type 1, transmembrane domain||ABC transporter-like||ABC transporter, conserved site||P-loop containing nucleoside triphosphate hydrolase||Type I protein exporter||ABC transporter type 1, transmembrane domain superfamily||AAA+ ATPase domain
N_R	XLOC_074055	4.59	1.61	1.5	Up	0	N_R, P_R	NA	NA	NA
N_R	BnaC07g32560D	6.31	2.7	1.09	Up	0	NA	GO:0005773;GO:0005774;GO:0006811;GO:0006812;GO:0006816;GO:0008324;GO:0015297;GO:0015369;GO:0016020;GO:0016021;GO:0055085;GO:0070588	K07300	Calcium/proton exchanger||Sodium/calcium exchanger membrane region||Calcium/proton exchanger CAX
[truncated: 10,378 more rows]

## Sheet: Table S3
Table S3. Differentially expressed miRNAs and corresponding targets in macronutrient deficient rapeseed seedlings compared with a full_nutrient control. 1: N_R and N_S: roots and shoots from N_deprived plants; P_R and P_S: roots and shoots from P_deprived plants; K_R and K_S: roots and shoots from K_deprived plants. 2: FPKM is the abbreviation of fragments per kilobase of transcript per million m…
1Treatment_tissue	miRNA_name	Regulation	Treatment (2FPKM)	CK (FPKM)	Log2 FoldChange	P value	Shared response	Negative regulated targets	Regulation	Treatment (FPKM)	CK (FPKM)	Log2 FoldChange	P value	GO	KEGG	Target function
N_R	aau-miR168	Down	235.36	370.2	-0.61	0.04	N_R, P_R, K_R	NA	NA	NA	NA	NA	NA	NA	NA	NA
N_R	aly-miR156e-3p	Up	76.8	41.14	0.84	0.01	N_R, P_R	BnaA01g06550D	Down	0.61	1.67	-1.57	0	GO:0000166;GO:0004672;GO:0004674;GO:0005524;GO:0006468	--	Protein kinase domain||Protein kinase, ATP binding site||Protein kinase-like domain superfamily||Serine/threonine-protein kinase, active site
N_R	aly-miR156e-3p	Up	76.8	41.14	0.84	0.01	N_R, P_R	BnaA02g30130D	Down	0.09	0.32	-1.98	0	GO:0004970;GO:0006811;GO:0015276;GO:0016020;GO:0016021;GO:0034220;GO:0035235	K05387	Ionotropic glutamate receptor, L-glutamate and glycine-binding domain||Periplasmic binding protein-like I||Ionotropic glutamate receptor||Receptor, ligand binding region
N_R	aly-miR156e-3p	Up	76.8	41.14	0.84	0.01	N_R, P_R	BnaA08g22060D	Down	25.82	41.03	-0.79	0	--	--	Protein of unknown function DUF1195
N_R	aly-miR156e-3p	Up	76.8	41.14	0.84	0.01	N_R, P_R	BnaA09g06630D	Down	2.78	6.15	-1.26	0	GO:0030001;GO:0046872	--	Heavy metal-associated domain, HMA||Heavy metal-associated domain superfamily
N_R	aly-miR156e-3p	Up	76.8	41.14	0.84	0.01	N_R, P_R	BnaAnng02580D	Down	0.39	0.93	-1.35	0	GO:0005515	--	Chaperone J-domain superfamily||Leucine-rich repeat||Leucine-rich repeat domain superfamily||Leucine-rich repeat, typical subtype||DnaJ domain
N_R	aly-miR156e-3p	Up	76.8	41.14	0.84	0.01	N_R, P_R	BnaAnng08300D	Down	6.45	11.32	-0.94	0	--	--	Trm112-like
N_R	aly-miR156e-3p	Up	76.8	41.14	0.84	0.01	N_R, P_R	BnaAnng34030D	Down	6.35	12.77	-1.13	0	--	--	-
N_R	aly-miR156e-3p	Up	76.8	41.14	0.84	0.01	N_R, P_R	BnaC02g38550D	Down	0.05	0.18	-1.88	0	GO:0015276;GO:0016020	K05387	Periplasmic binding protein-like I||Ionotropic glutamate receptor, plant||Solute-binding protein family 3/N-terminal domain of MltF||Receptor, ligand binding region||Ionotropic glutamate receptor
N_R	aly-miR156e-3p	Up	76.8	41.14	0.84	0.01	N_R, P_R	BnaC05g37230D	Down	8.82	20.02	-1.3	0	GO:0016787	K13051	Nucleophile aminohydrolases, N-terminal||Peptidase T2, asparaginase 2
N_R	aly-miR156e-3p	Up	76.8	41.14	0.84	0.01	N_R, P_R	BnaC06g38200D	Down	63.35	121.78	-1.06	0	GO:0003756;GO:0045454	K09580	Protein disulphide isomerase||Disulphide isomerase||Thioredoxin domain||Thioredoxin-like superfamily||Thioredoxin, conserved site
N_R	aly-miR156e-3p	Up	76.8	41.14	0.84	0.01	N_R, P_R	BnaC07g35360D	Down	1	2.26	-1.36	0	--	--	-
N_R	aly-miR156e-3p	Up	76.8	41.14	0.84	0.01	N_R, P_R	BnaC08g13900D	Down	3.16	5.06	-0.77	0	GO:0005622;GO:0006886	K20223	Exportin-2, central domain||Armadillo-type fold||Armadillo-like helical
N_R	aly-miR156e-3p	Up	76.8	41.14	0.84	0.01	N_R, P_R	BnaC09g31350D	Down	16.44	27.74	-0.89	0	--	--	-
N_R	aly-miR156e-3p	Up	76.8	41.14	0.84	0.01	N_R, P_R	BnaCnng28290D	Down	5.04	7.88	-0.77	0	GO:0005856;GO:0005885;GO:0015629;GO:0030833;GO:0034314	K05754	Actin-related protein 2/3 complex subunit 5||Actin-related protein 2/3 complex subunit 5 superfamily
N_R	aly-miR156e-3p	Up	76.8	41.14	0.84	0.01	N_R, P_R	BnaCnng40590D	Down	0.13	0.56	-2.15	0	GO:0004672;GO:0005524;GO:0006468	--	Protein kinase domain||Protein kinase-like domain superfamily
N_R	aly-miR156e-3p	Up	76.8	41.14	0.84	0.01	N_R, P_R	BnaCnng49210D	Down	12.18	19.59	-0.82	0	--	--	Senescence regulator S40
N_R	aly-miR156e-3p	Up	76.8	41.14	0.84	0.01	N_R, P_R	BnaUnng02650D	Down	5.74	18.52	-1.81	0	GO:0005504;GO:0009627	--	Putative lipid-transfer protein DIR1-like||Bifunctional inhibitor/plant lipid transfer protein/seed storage helical domain||Bifunctional inhibitor/plant lipid transfer protein/seed storage helical domain superfamily
N_R	aly-miR165a-3p	Up	16295.6	9800.53	0.7	0.01	NA	BnaA09g33200D	Down	4.72	6.91	-0.67	0	GO:0003993;GO:0016787;GO:0046872	--	Purple acid phosphatase, metallophosphatase domain||Calcineurin-like phosphoesterase domain, ApaH type||Purple acid phosphatase-like||Purple acid phosphatase-like, N-terminal||Purple acid phosphatase, N-terminal||Metallo-dependent phosphatase-like||Iron/zinc purple acid phosphatase-like C-terminal domain
N_R	aly-miR165a-3p	Up	16295.6	9800.53	0.7	0.01	NA	BnaA09g48200D	Down	5.77	8.11	-0.61	0	--	--	Protein ENHANCED DISEASE RESISTANCE 2, C-terminal
N_R	aly-miR165a-3p	Up	16295.6	9800.53	0.7	0.01	NA	BnaC03g48270D	Down	7.39	10.57	-0.64	0	--	--	Protein ENHANCED DISEASE RESISTANCE 2, C-terminal
N_R	aly-miR165a-3p	Up	16295.6	9800.53	0.7	0.01	NA	BnaC08g42790D	Down	7.64	12.81	-0.87	0	GO:0004601;GO:0016174;GO:0050664;GO:0055114;GO:0098869	K13447	Respiratory burst oxidase homologue protein B||NADPH oxidase Respiratory burst
N_R	aly-miR165a-3p	Up	16295.6	9800.53	0.7	0.01	NA	BnaC08g50010D	Down	0.08	0.85	-3.49	0	GO:0006012;GO:0016740;GO:0016757;GO:0047216	K18819	Glycosyl transferase, family 8||Nucleotide-diphospho-sugar transferases||Galactinol synthase
N_R	aly-miR165a-3p	Up	16295.6	9800.53	0.7	0.01	NA	BnaCnng40590D	Down	0.13	0.56	-2.15	0	GO:0004672;GO:0005524;GO:0006468	--	Protein kinase domain||Protein kinase-like domain superfamily
N_R	aly-miR165a-3p	Up	16295.6	9800.53	0.7	0.01	NA	BnaCnng41750D	Down	0.24	4.87	-4.39	0	GO:0000287;GO:0010333;GO:0016829;GO:0046872	K15799	Terpene cyclase-like 1, C-terminal domain||Terpenoid cyclases/protein prenyltransferase alpha-alpha toroid||Terpene synthase, metal-binding domain||Terpene synthase, N-terminal domain||Terpene synthase, N-terminal domain superfamily||Isoprenoid synthase domain superfamily
N_R	aly-miR167c-3p	Up	244.1	77.96	1.55	0	NA	BnaA06g02960D	Down	16.6	48.78	-1.66	0	GO:0016787	--	Alpha/beta hydrolase fold-3||Alpha/Beta hydrolase fold
N_R	aly-miR167c-3p	Up	244.1	77.96	1.55	0	NA	BnaC03g45490D	Down	0.03	0.24	-2.89	0	GO:0005515	--	Leucine-rich repeat, typical subtype||Leucine-rich repeat-containing N-terminal, plant-type||Leucine-rich repeat||Leucine-rich repeat domain superfamily
N_R	aly-miR167c-3p	Up	244.1	77.96	1.55	0	NA	BnaC03g62400D	Down	56.54	81.48	-0.65	0	GO:0003824;GO:0004648;GO:0006564;GO:0008483;GO:0008652;GO:0016740	K00831	Phosphoserine aminotransferase||Pyridoxal phosphate-dependent transferase||Pyridoxal phosphate-dependent transferase, major domain||Aminotransferase class-V, pyridoxal-phosphate binding site||Aminotransferase class V domain||Pyridoxal phosphate-dependent transferase domain 1
N_R	aly-miR169j-3p	Down	0	3.95	-1.55	0.01	NA	BnaA01g15880D	Up	1.37	0.55	1.2	0	GO:0000226;GO:0008017	K16732	Microtubule-associated protein, MAP65/Ase1/PRC1
N_R	aly-miR169j-3p	Down	0	3.95	-1.55	0.01	NA	BnaA01g35820D	Up	3.15	1.84	0.65	0	GO:0003676;GO:0003723;GO:0003724;GO:0005524;GO:0006401	K12598	ATP-dependent RNA helicase Ski2, C-terminal||DEAD/DEAH box helicase domain||P-loop containing nucleoside triphosphate hydrolase||Helicase, C-terminal||rRNA-processing arch domain||Helicase superfamily 1/2, ATP-binding domain||ATP-dependent RNA helicase Ski2-like
N_R	aly-miR169j-3p	Down	0	3.95	-1.55	0.01	NA	BnaA02g11620D	Up	13.8	7.01	0.86	0	GO:0001731;GO:0001732;GO:0002183;GO:0003723;GO:0003743;GO:0005737;GO:0005852;GO:0006412;GO:0006413;GO:0016282;GO:0031369;GO:0033290	K03252	Winged helix-like DNA-binding domain superfamily||Proteasome component (PCI) domain||Eukaryotic translation initiation factor 3 subunit C||Winged helix DNA-binding domain superfamily||Eukaryotic translation initiation factor 3 subunit C, N-terminal domain
N_R	aly-miR169j-3p	Down	0	3.95	-1.55	0.01	NA	BnaA02g20120D	Up	19.43	10.5	0.77	0	GO:0006417;GO:0019887;GO:0019901;GO:0033674;GO:0043022;GO:0045859	--	HEAT, type 2||Translational activator Gcn1||TOG domain||Armadillo-like helical||Armadillo-type fold
N_R	aly-miR169j-3p	Down	0	3.95	-1.55	0.01	NA	BnaA02g20240D	Up	18.04	9.11	0.86	0	GO:0006417;GO:0019887;GO:0019901;GO:0033674;GO:0043022;GO:0045859	--	Armadillo-like helical||Armadillo-type fold||TOG domain||HEAT, type 2||Translational activator Gcn1
N_R	aly-miR169j-3p	Down	0	3.95	-1.55	0.01	NA	BnaA03g44510D	Up	4.81	2.68	0.71	0	GO:0003883;GO:0006221;GO:0006241;GO:0044210	K01937	Class I glutamine amidotransferase-like||CTP synthase||P-loop containing nucleoside triphosphate hydrolase||CTP synthase, N-terminal||CTP synthase GATase domain||Glutamine amidotransferase
N_R	aly-miR169j-3p	Down	0	3.95	-1.55	0.01	NA	BnaA05g11020D	Up	10.61	5.79	0.75	0	GO:0000148;GO:0003843;GO:0006075;GO:0016020;GO:0016021	K11000	1,3-beta-glucan synthase subunit FKS1-like, domain-1||Glycosyl transferase, family 48||Callose synthase||Vta1/callose synthase, N-terminal||Vacuolar protein sorting-associate protein Vta1/Callose synthase, N-terminal
N_R	aly-miR169j-3p	Down	0	3.95	-1.55	0.01	NA	BnaA05g20600D	Up	74.58	43.88	0.64	0	GO:0008270;GO:0016491;GO:0046872;GO:0055114	K00083	Alcohol dehydrogenase, C-terminal||GroES-like superfamily||Alcohol dehydrogenase, N-terminal||NAD(P)-binding domain superfamily||Polyketide synthase, enoylreductase domain||Alcohol dehydrogenase, zinc-type, conserved site
N_R	aly-miR169j-3p	Down	0	3.95	-1.55	0.01	NA	BnaA05g24610D	Up	13.82	6.34	0.99	0	GO:0003824;GO:0006099;GO:0008964;GO:0015977	K01595	Phosphoenolpyruvate carboxylase, Lys active site||Phosphoenolpyruvate carboxylase||Pyruvate/Phosphoenolpyruvate kinase-like domain superfamily
N_R	aly-miR169j-3p	Down	0	3.95	-1.55	0.01	NA	BnaA07g20280D	Up	2.25	1.25	0.72	0	GO:0004222;GO:0005524;GO:0006508	K03798	AAA+ ATPase domain||AAA ATPase, AAA+ lid domain||Peptidase M41-like||P-loop containing nucleoside triphosphate hydrolase||ATPase, AAA-type, core||Peptidase M41
N_R	aly-miR169j-3p	Down	0	3.95	-1.55	0.01	NA	BnaA09g32070D	Up	29.44	17.04	0.66	0	GO:0004672;GO:0005524;GO:0006468	--	Protein kinase domain||Malectin-like domain||Serine-threonine/tyrosine-protein kinase, catalytic domain||Protein kinase-like domain superfamily||Protein kinase, ATP binding site||Serine/threonine-protein kinase, active site
N_R	aly-miR169j-3p	Down	0	3.95	-1.55	0.01	NA	BnaA10g18180D	Up	1.1	0.44	1.18	0	--	--	Alpha/beta hydrolase fold-1||Alpha/Beta hydrolase fold||Serine aminopeptidase, S33
N_R	aly-miR169j-3p	Down	0	3.95	-1.55	0.01	NA	BnaA10g19480D	Up	1.17	0.46	1.21	0	GO:0006629;GO:0016788	--	Lipase, eukaryotic||Partial AB-hydrolase lipase domain||Alpha/Beta hydrolase fold
N_R	aly-miR169j-3p	Down	0	3.95	-1.55	0.01	NA	BnaAnng15090D	Up	14.65	8.58	0.64	0	GO:0003677;GO:0005730;GO:0006355;GO:0008134	K02331	Armadillo-type fold||DNA polymerase V/Myb-binding protein 1A
N_R	aly-miR169j-3p	Down	0	3.95	-1.55	0.01	NA	BnaAnng35890D	Up	0.46	0	9.13	0	--	--	-
N_R	aly-miR169j-3p	Down	0	3.95	-1.55	0.01	NA	BnaC01g16530D	Up	3.23	1.42	1.06	0	GO:0003824;GO:0016846	K16903	Pyridoxal phosphate-dependent transferase, major domain||Alliinase, C-terminal||Pyridoxal phosphate-dependent transferase||Pyridoxal phosphate-dependent transferase domain 1
N_R	aly-miR169j-3p	Down	0	3.95	-1.55	0.01	NA	BnaC01g19460D	Up	4.6	2.53	0.74	0	GO:0000166;GO:0004672;GO:0004674;GO:0005524;GO:0006468;GO:0016020;GO:0016021;GO:0016301;GO:0016310;GO:0016740;GO:0048544	--	S-locus glycoprotein domain||Bulb-type lectin domain superfamily||Protein kinase domain||Protein kinase-like domain superfamily||EGF-like domain||S-receptor-like serine/threonine-protein kinase||Serine/threonine-protein kinase, active site||Bulb-type lectin domain||PAN/Apple domain||Serine-threonine/tyrosine-protein kinase, catalytic domain
N_R	aly-miR169j-3p	Down	0	3.95	-1.55	0.01	NA	BnaC01g23170D	Up	2.92	1.53	0.81	0	GO:0006508;GO:0008236	K01303	Alpha/Beta hydrolase fold||Six-bladed beta-propeller, TolB-like||Peptidase S9, prolyl oligopeptidase, catalytic domain
N_R	aly-miR169j-3p	Down	0	3.95	-1.55	0.01	NA	BnaC02g20800D	Up	2.61	1.04	1.19	0	GO:0015238;GO:0015297;GO:0016020;GO:0016021;GO:0042908;GO:0042910;GO:0055085	K03327	Multi antimicrobial extrusion protein
N_R	aly-miR169j-3p	Down	0	3.95	-1.55	0.01	NA	BnaC02g37450D	Up	3.26	1.65	0.87	0	GO:0005506;GO:0016705;GO:0020037;GO:0055114	--	Cytochrome P450, E-class, group I||Cytochrome P450, conserved site||Cytochrome P450||Cytochrome P450 superfamily
N_R	aly-miR169j-3p	Down	0	3.95	-1.55	0.01	NA	BnaC03g13760D	Up	2	1.05	0.8	0	--	--	-
N_R	aly-miR169j-3p	Down	0	3.95	-1.55	0.01	NA	BnaC03g26270D	Up	4.71	2.55	0.76	0	GO:0000162;GO:0004049;GO:0009058	K01657	ADC synthase||Chorismate-utilising enzyme, C-terminal||Anthranilate synthase component I, PabB-like||Anthranilate synthase component I-like||Anthranilate synthase component I, N-terminal
N_R	aly-miR169j-3p	Down	0	3.95	-1.55	0.01	NA	BnaC04g48440D	Up	9.59	3.81	1.2	0	GO:0003824;GO:0006099;GO:0008964;GO:0015977;GO:0016829	K01595	Phosphoenolpyruvate carboxylase||Phosphoenolpyruvate carboxylase, Lys active site||Phosphoenolpyruvate carboxylase, bacterial/plant-type||Pyruvate/Phosphoenolpyruvate kinase-like domain superfamily||Phosphoenolpyruvate carboxylase, His active site
N_R	aly-miR169j-3p	Down	0	3.95	-1.55	0.01	NA	BnaC04g50500D	Up	6.38	3.46	0.75	0	GO:0016020;GO:0016021	--	Glycosyl transferase CAP10 domain
N_R	aly-miR169j-3p	Down	0	3.95	-1.55	0.01	NA	BnaC04g54290D	Up	3.53	2.01	0.69	0	GO:0004222;GO:0005524;GO:0006508;GO:0008270;GO:0016020;GO:0016021	K03798	AAA ATPase, AAA+ lid domain||AAA+ ATPase domain||P-loop containing nucleoside triphosphate hydrolase||Peptidase M41-like||ATPase, AAA-type, conserved site||Peptidase, FtsH||Peptidase M41, FtsH extracellular||ATPase, AAA-type, core||Peptidase M41
N_R	aly-miR169j-3p	Down	0	3.95	-1.55	0.01	NA	BnaC05g05380D	Up	13.16	7.47	0.7	0	GO:0045735	--	RmlC-like cupin domain superfamily||RmlC-like jelly roll fold||11-S seed storage protein, plant||Cupin 1
N_R	aly-miR169j-3p	Down	0	3.95	-1.55	0.01	NA	BnaC05g23920D	Up	3.98	1.78	1.03	0	GO:0005215;GO:0015211;GO:0015860;GO:0016020;GO:0016021	--	Purine permease, plant||MFS transporter superfamily
N_R	aly-miR169j-3p	Down	0	3.95	-1.55	0.01	NA	BnaC06g39720D	Up	79.44	30.73	1.25	0	--	--	-
N_R	aly-miR169j-3p	Down	0	3.95	-1.55	0.01	NA	BnaC07g12460D	Up	7.69	3.22	1.13	0	--	--	Zinc finger, RING-type||Zinc finger, RING/FYVE/PHD-type
N_R	aly-miR169j-3p	Down	0	3.95	-1.55	0.01	NA	BnaC07g15040D	Up	14.15	7.89	0.72	0	--	K12854	Sec63 domain||Immunoglobulin E-set||C2 domain superfamily
N_R	aly-miR169j-3p	Down	0	3.95	-1.55	0.01	NA	BnaC07g23670D	Up	15.51	8.91	0.67	0	GO:0015297;GO:0016020;GO:0042910;GO:0055085	K03327	Multi antimicrobial extrusion protein
N_R	aly-miR169j-3p	Down	0	3.95	-1.55	0.01	NA	BnaC07g33030D	Up	0.19	0.01	3.21	0	GO:0008194;GO:0016740;GO:0016757;GO:0016758	--	UDP-glycosyltransferase family, conserved site||UDP-glucuronosyl/UDP-glucosyltransferase
N_R	aly-miR169j-3p	Down	0	3.95	-1.55	0.01	NA	BnaC08g27050D	Up	22.4	11.33	0.86	0	GO:0001731;GO:0003723;GO:0003743;GO:0005852;GO:0006413;GO:0016282;GO:0031369;GO:0033290	K03252	Winged helix-like DNA-binding domain superfamily||Proteasome component (PCI) domain||Eukaryotic translation initiation factor 3 subunit C||Eukaryotic translation initiation factor 3 subunit C, N-terminal domain||Winged helix DNA-binding domain superfamily
N_R	aly-miR169j-3p	Down	0	3.95	-1.55	0.01	NA	BnaC08g34800D	Up	1.24	0.4	1.52	0	GO:0004497;GO:0005506;GO:0016705;GO:0020037;GO:0055114	--	Cytochrome P450, conserved site||Cytochrome P450||Cytochrome P450 superfamily||Cytochrome P450, E-class, group IV
N_R	aly-miR169j-3p	Down	0	3.95	-1.55	0.01	NA	BnaC08g38430D	Up	5.53	3.28	0.63	0	GO:0004672;GO:0005515;GO:0005524;GO:0006468;GO:0016301;GO:0016310	--	Serine-threonine/tyrosine-protein kinase, catalytic domain||Serine/threonine-protein kinase, active site||Protein kinase, ATP binding site||Protein kinase-like domain superfamily||Protein kinase domain||PB1 domain
N_R	aly-miR169j-3p	Down	0	3.95	-1.55	0.01	NA	BnaC08g45790D	Up	2.9	1.58	0.74	0	GO:0003779	--	Protein Networked (NET), actin-binding (NAB) domain
N_R	aly-miR169j-3p	Down	0	3.95	-1.55	0.01	NA	BnaC09g47410D	Up	35.96	15.56	1.08	0	GO:0000287;GO:0003824;GO:0004743;GO:0006096;GO:0016301;GO:0016310;GO:0016740;GO:0030955	K00873	Pyruvate kinase, insert domain superfamily||Pyruvate kinase-like domain superfamily||Pyruvate kinase, C-terminal domain superfamily||Pyruvate kinase, barrel||Pyruvate kinase, C-terminal||Pyruvate kinase, active site||Pyruvate/Phosphoenolpyruvate kinase-like domain superfamily||Pyruvate kinase-like, insert domain superfamily||Pyruvate kinase
N_R	aly-miR169j-3p	Down	0	3.95	-1.55	0.01	NA	BnaCnng09690D	Up	7.36	3.29	1.03	0	GO:0004672;GO:0005524;GO:0006468	--	UspA||Protein kinase domain||Serine/threonine-protein kinase, active site||Protein kinase, ATP binding site||Protein kinase-like domain superfamily
N_R	aly-miR169j-3p	Down	0	3.95	-1.55	0.01	NA	BnaCnng20530D	Up	7.65	3.46	1.03	0	GO:0004497;GO:0005506;GO:0016491;GO:0016705;GO:0020037;GO:0046872;GO:0055114	K09755	Cytochrome P450||Cytochrome P450 superfamily||Cytochrome P450, conserved site||Cytochrome P450, E-class, group I
N_R	aly-miR169j-3p	Down	0	3.95	-1.55	0.01	NA	BnaCnng38040D	Up	5.24	2.81	0.78	0	--	--	-
N_R	aly-miR408-5p	Down	345.26	922.67	-1.35	0	N_R, P_R	BnaA01g16070D	Up	2.66	1.13	1.1	0	--	K14861	Nucleolar pre-ribosomal-associated protein 1||Nucleolar pre-ribosomal-associated protein 1, N-terminal||Nucleolar pre-ribosomal-associated protein 1, C-terminal domain
N_R	aly-miR408-5p	Down	345.26	922.67	-1.35	0	N_R, P_R	BnaA01g18770D	Up	5.38	2.91	0.76	0	GO:0016020;GO:0016021;GO:0016409;GO:0016740;GO:0016746;GO:0019706	K20027	Palmitoyltransferase, DHHC domain||GH3 family
N_R	aly-miR408-5p	Down	345.26	922.67	-1.35	0	N_R, P_R	BnaA01g19970D	Up	5.05	2.77	0.73	0	GO:0006886;GO:0015450;GO:0019867	--	Bacterial surface antigen (D15)||Chloroplast envelope protein translocase, IAP75||Surface antigen D15-like
N_R	aly-miR408-5p	Down	345.26	922.67	-1.35	0	N_R, P_R	BnaA06g34400D	Up	21.53	10.28	0.94	0	GO:0000166;GO:0004672;GO:0004674;GO:0005515;GO:0005524;GO:0006468;GO:0016020;GO:0016021;GO:0016301;GO:0016310;GO:0016740	--	Leucine-rich repeat, typical subtype||Leucine-rich repeat||Leucine-rich repeat domain superfamily||Serine/threonine-protein kinase, active site||Leucine-rich repeat-containing N-terminal, plant-type||Protein kinase domain||Protein kinase, ATP binding site||Protein kinase-like domain superfamily
N_R	aly-miR408-5p	Down	345.26	922.67	-1.35	0	N_R, P_R	BnaA07g06240D	Up	0.98	0.28	1.69	0	GO:0008430	K17285	Selenium-binding protein
N_R	aly-miR408-5p	Down	345.26	922.67	-1.35	0	N_R, P_R	BnaA09g15010D	Up	4.3	2.23	0.82	0	--	K14487	GH3 family
N_R	aly-miR408-5p	Down	345.26	922.67	-1.35	0	N_R, P_R	BnaA09g42890D	Up	8.85	4.58	0.83	0	GO:0000151;GO:0005515;GO:0006511;GO:0016567;GO:0034450;GO:0046872	K12169	Zinc finger, RING/FYVE/PHD-type||Concanavalin A-like lectin/glucanase domain superfamily||B30.2/SPRY domain superfamily||Zinc finger, RING-type||Ring finger protein 123, SPRY domain||SPRY domain||Ubiquitin conjugation factor E4, core||B30.2/SPRY domain
N_R	aly-miR408-5p	Down	345.26	922.67	-1.35	0	N_R, P_R	BnaAnng09360D	Up	10.25	5.53	0.73	0	GO:0003676	K14792	RNA-binding domain, S1||S1 domain||Nucleic acid-binding, OB-fold
N_R	aly-miR408-5p	Down	345.26	922.67	-1.35	0	N_R, P_R	BnaC01g19160D	Up	0.79	0.35	1.06	0	GO:0016020;GO:0016021	K14861	Nucleolar pre-ribosomal-associated protein 1, N-terminal||Nucleolar pre-ribosomal-associated protein 1, C-terminal domain||Nucleolar pre-ribosomal-associated protein 1
N_R	aly-miR408-5p	Down	345.26	922.67	-1.35	0	N_R, P_R	BnaC01g20780D	Up	65.87	32.77	0.88	0	GO:0005576;GO:0019953	K20628	Major pollen allergen Lol pI||RlpA-like protein, double-psi beta-barrel domain||Expansin, cellulose-binding-like domain||RlpA-like domain superfamily||Expansin/pollen allergen, DPBB domain||Expansin/Lol pI||Expansin, cellulose-binding-like domain superfamily
N_R	aly-miR408-5p	Down	345.26	922.67	-1.35	0	N_R, P_R	BnaC02g18050D	Up	0.24	0	8.58	0	GO:0008137;GO:0009507;GO:0009536;GO:0016020;GO:0016021;GO:0055114	K05578	NADH-ubiquinone/plastoquinone oxidoreductase chain 6, subunit NuoJ||NADH:ubiquinone/plastoquinone oxidoreductase, chain 6
N_R	aly-miR408-5p	Down	345.26	922.67	-1.35	0	N_R, P_R	BnaC06g37850D	Up	3.87	1.57	1.16	0	GO:0009734;GO:0016021;GO:0055085	K13947	Auxin efflux carrier, plant type||Membrane transport protein
N_R	aly-miR408-5p	Down	345.26	922.67	-1.35	0	N_R, P_R	BnaC07g02580D	Up	106.14	49.58	0.97	0	GO:0000166;GO:0008553;GO:0016021;GO:0120029	K01535	Cation-transporting P-type ATPase, N-terminal||HAD-like superfamily||P-type ATPase, transmembrane domain superfamily||P-type ATPase, cytoplasmic domain N||P-type ATPase, phosphorylation site||P-type ATPase, subfamily IIIA||P-type ATPase||P-type ATPase, A domain superfamily
N_R	aly-miR408-5p	Down	345.26	922.67	-1.35	0	N_R, P_R	BnaC07g22670D	Up	0.42	0.16	1.29	0	GO:0016788	--	SGNH hydrolase superfamily||GDSL lipase/esterase
N_R	aly-miR408-5p	Down	345.26	922.67	-1.35	0	N_R, P_R	BnaC09g15640D	Up	22.11	7.58	1.42	0	--	K14487	GH3 family
N_R	aly-miR408-5p	Down	345.26	922.67	-1.35	0	N_R, P_R	BnaCnng35500D	Up	8.59	2.8	1.5	0	GO:0008430	K17285	Selenium-binding protein
N_R	ath-miR156a-3p	Up	74.68	12.73	2.33	0	NA	BnaA02g08130D	Down	2.98	7.27	-1.4	0	GO:0003677;GO:0003700;GO:0005634;GO:0006351;GO:0006355	K09285	AP2/ERF domain||AP2/ERF domain superfamily||DNA-binding domain superfamily
N_R	ath-miR156a-3p	Up	74.68	12.73	2.33	0	NA	BnaA03g41780D	Down	2.2	3.32	-0.72	0	GO:0006629	--	EDS1, EP domain||Alpha/Beta hydrolase fold||Fungal lipase-like domain
N_R	ath-miR156a-3p	Up	74.68	12.73	2.33	0	NA	BnaA04g22510D	Down	0.02	0.1	-2.78	0	GO:0003824;GO:0004377;GO:0004722;GO:0006470;GO:0043169	--	PPM-type phosphatase, divalent cation binding||PPM-type phosphatase domain superfamily||ALG11 mannosyltransferase||Protein phosphatase 2C family||PPM-type phosphatase domain
N_R	ath-miR156a-3p	Up	74.68	12.73	2.33	0	NA	BnaA09g40670D	Down	2.96	4.57	-0.75	0	GO:0016020;GO:0016021	K20726	TMEM222/RTE1
N_R	ath-miR156a-3p	Up	74.68	12.73	2.33	0	NA	BnaC03g72040D	Down	4.56	6.78	-0.7	0	GO:0016491;GO:0055114	--	NADP-dependent oxidoreductase domain||Aldo/keto reductase, conserved site||Aldo/keto reductase||NADP-dependent oxidoreductase domain superfamily
N_R	ath-miR156a-3p	Up	74.68	12.73	2.33	0	NA	BnaCnng27780D	Down	1.44	4.42	-1.71	0	GO:0003824;GO:0005524;GO:0006090;GO:0016301;GO:0016310;GO:0016772;GO:0046872;GO:0050242	K01006	PEP-utilising enzyme, active site||Pyruvate phosphate dikinase, AMP/ATP-binding||Pyruvate kinase-like domain superfamily||PEP-utilising enzyme, conserved site||PEP-utilising enzyme, C-terminal||ATP-grasp fold, subdomain 1||Pyruvate, phosphate dikinase||Pyruvate/Phosphoenolpyruvate kinase-like domain superfamily||PEP-utilising enzyme, mobile domain||Phosphohistidine domain superfamily
N_R	ath-miR156a-5p	Up	561.6	266.24	0.99	0	NA	BnaA01g12940D	Down	0.25	0.91	-2	0	GO:0004672;GO:0005524;GO:0006468;GO:0016020;GO:0016021	--	Gnk2-homologous domain superfamily||Protein kinase domain||Serine-threonine/tyrosine-protein kinase, catalytic domain||Protein kinase-like domain superfamily||Serine/threonine-protein kinase, active site||Gnk2-homologous domain
N_R	ath-miR156a-5p	Up	561.6	266.24	0.99	0	NA	BnaA01g29520D	Down	1.62	3	-1.01	0	--	--	DnaJ domain||Chaperone J-domain superfamily
N_R	ath-miR156a-5p	Up	561.6	266.24	0.99	0	NA	BnaA02g22750D	Down	3.48	5.5	-0.78	0	GO:0000287;GO:0010333;GO:0016829	K15799	Terpene synthase, N-terminal domain||Terpene synthase, metal-binding domain||Isoprenoid synthase domain superfamily||Terpene synthase, N-terminal domain superfamily||Terpenoid cyclases/protein prenyltransferase alpha-alpha toroid
N_R	ath-miR156a-5p	Up	561.6	266.24	0.99	0	NA	BnaA02g27680D	Down	1.43	2.7	-1.05	0	GO:0003677;GO:0003700;GO:0005634;GO:0006351;GO:0006355	--	AP2/ERF domain||AP2/ERF domain superfamily||AP2/ERF transcription factor ERF/PTI6||DNA-binding domain superfamily
N_R	ath-miR156a-5p	Up	561.6	266.24	0.99	0	NA	BnaA03g08260D	Down	0.57	1.26	-1.25	0	GO:0005515	K15082	Leucine-rich repeat, cysteine-containing subtype||Leucine-rich repeat domain superfamily||Leucine-rich repeat
N_R	ath-miR156a-5p	Up	561.6	266.24	0.99	0	NA	BnaA03g19450D	Down	2.81	17.13	-1.68	0	--	--	-
N_R	ath-miR156a-5p	Up	561.6	266.24	0.99	0	NA	BnaA03g28010D	Down	3.17	9.22	-1.65	0	GO:0005506;GO:0008610;GO:0016491;GO:0055114	K00227	Fatty acid hydroxylase
N_R	ath-miR156a-5p	Up	561.6	266.24	0.99	0	NA	BnaA04g13980D	Down	1.35	3.62	-1.55	0	GO:0080167	--	NAD(P)-binding domain superfamily||NAD(P)-binding domain
N_R	ath-miR156a-5p	Up	561.6	266.24	0.99	0	NA	BnaA05g06650D	Down	5.39	8	-0.72	0	--	--	-
N_R	ath-miR156a-5p	Up	561.6	266.24	0.99	0	NA	BnaA05g32830D	Down	2.88	4.51	-0.76	0	--	--	ELMO domain
N_R	ath-miR156a-5p	Up	561.6	266.24	0.99	0	NA	BnaA06g05150D	Down	26.24	43.6	-0.86	0	GO:0004784;GO:0006801;GO:0046872;GO:0055114	K04565	Superoxide dismutase-like, copper/zinc binding domain superfamily||Superoxide dismutase, copper/zinc, binding site||Superoxide dismutase, copper/zinc binding domain||Superoxide dismutase (Cu/Zn) / superoxide dismutase copper chaperone
N_R	ath-miR156a-5p	Up	561.6	266.24	0.99	0	NA	BnaA08g17760D	Down	2.94	5.54	-1.04	0	GO:0004672;GO:0005515;GO:0005524;GO:0006468	--	Protein kinase domain||Malectin domain||Serine/threonine-protein kinase, active site||Protein kinase-like domain superfamily||Leucine-rich repeat domain superfamily||Serine-threonine/tyrosine-protein kinase, catalytic domain||Leucine-rich repeat
N_R	ath-miR156a-5p	Up	561.6	266.24	0.99	0	NA	BnaA09g07800D	Down	3.31	4.83	-0.67	0	GO:0046872	--	Protein DA1-like||Zinc finger, LIM-type
N_R	ath-miR156a-5p	Up	561.6	266.24	0.99	0	NA	BnaA09g33440D	Down	0.7	3.74	-2.53	0	GO:0016758	K13496	UDP-glucuronosyl/UDP-glucosyltransferase||UDP-glycosyltransferase family, conserved site
N_R	ath-miR156a-5p	Up	561.6	266.24	0.99	0	NA	BnaA09g50960D	Down	60.15	132.09	-1.24	0	GO:0004190;GO:0006508	--	Xylanase inhibitor, N-terminal||Xylanase inhibitor I-like||Xylanase inhibitor, C-terminal||Peptidase family A1 domain||Aspartic peptidase domain superfamily||Aspartic peptidase A1 family
N_R	ath-miR156a-5p	Up	561.6	266.24	0.99	0	NA	BnaA10g07430D	Down	1.85	3.91	-1.21	0	GO:0015297;GO:0016020;GO:0042910;GO:0055085	K03327	Multi antimicrobial extrusion protein
N_R	ath-miR156a-5p	Up	561.6	266.24	0.99	0	NA	BnaA10g22510D	Down	0	1.94	-7.53	0	--	--	Transcription factor SAC51-like
N_R	ath-miR156a-5p	Up	561.6	266.24	0.99	0	NA	BnaAnng05900D	Down	0.05	0.31	-2.47	0	GO:0006869;GO:0008289	--	Bifunctional inhibitor/plant lipid transfer protein/seed storage helical domain superfamily||Plant lipid transfer protein/Par allergen||Bifunctional inhibitor/plant lipid transfer protein/seed storage helical domain||Alpha-Amylase Inhibitors (AAI), Lipid Transfer (LT) and Seed Storage (SS) Protein
N_R	ath-miR156a-5p	Up	561.6	266.24	0.99	0	NA	BnaAnng30110D	Down	3.26	8.99	-1.59	0	--	--	-
N_R	ath-miR156a-5p	Up	561.6	266.24	0.99	0	NA	BnaAnng31470D	Down	17.84	28.91	-0.82	0	GO:0005886;GO:0016020;GO:0016021	--	Casparian strip membrane protein domain||Casparian strip membrane protein
N_R	ath-miR156a-5p	Up	561.6	266.24	0.99	0	NA	BnaC01g11410D	Down	1.94	5.47	-1.62	0	GO:0015267;GO:0016020;GO:0055085	K09874	Aquaporin transporter||Major intrinsic protein, conserved site||Aquaporin-like||Major intrinsic protein
N_R	ath-miR156a-5p	Up	561.6	266.24	0.99	0	NA	BnaC02g15240D	Down	0	0.06	-5.63	0	GO:0003779;GO:0015629;GO:0030042	K05765	Actin-depolymerising factor homology domain||ADF-H/Gelsolin-like domain superfamily||ADF/Cofilin
N_R	ath-miR156a-5p	Up	561.6	266.24	0.99	0	NA	BnaC02g19310D	Down	0.03	0.4	-3.86	0	--	--	Defensin-like protein
N_R	ath-miR156a-5p	Up	561.6	266.24	0.99	0	NA	BnaC02g33320D	Down	7.1	12.49	-0.94	0	GO:0016020;GO:0016021;GO:0046872;GO:0055114	--	Cytochrome b561/ferric reductase transmembrane||Cytochrome b561 and DOMON domain-containing protein||DOMON domain
N_R	ath-miR156a-5p	Up	561.6	266.24	0.99	0	NA	BnaC02g44110D	Down	0.23	0.83	-1.93	0	--	--	Neprosin activation peptide
N_R	ath-miR156a-5p	Up	561.6	266.24	0.99	0	NA	BnaC03g02770D	Down	1.4	3.13	-1.29	0	GO:0005515	--	Leucine-rich repeat domain superfamily||Leucine-rich repeat||Leucine-rich repeat-containing N-terminal, plant-type
N_R	ath-miR156a-5p	Up	561.6	266.24	0.99	0	NA	BnaC03g32670D	Down	1	1.66	-0.84	0	GO:0003700;GO:0004672;GO:0005524;GO:0006355;GO:0006468;GO:0043565	--	Protein kinase-like domain superfamily||Protein kinase, ATP binding site||Serine/threonine-protein kinase, active site||WRKY domain||WRKY domain superfamily||Protein kinase domain
N_R	ath-miR156a-5p	Up	561.6	266.24	0.99	0	NA	BnaC03g33040D	Down	6.41	12.98	-1.13	0	GO:0005506;GO:0008610;GO:0016491;GO:0055114	K00227	Fatty acid hydroxylase
N_R	ath-miR156a-5p	Up	561.6	266.24	0.99	0	NA	BnaC03g35950D	Down	14.2	27.05	-1.04	0	GO:0003824;GO:0004722;GO:0006470	--	PPM-type phosphatase domain||PPM-type phosphatase domain superfamily||Protein phosphatase 2C family
N_R	ath-miR156a-5p	Up	561.6	266.24	0.99	0	NA	BnaC03g59990D	Down	37.84	61.84	-0.82	0	GO:0004672;GO:0005524;GO:0006468;GO:0016301;GO:0016310	--	Serine/threonine-protein kinase, active site||Protein kinase-like domain superfamily||Serine-threonine/tyrosine-protein kinase, catalytic domain||Protein kinase domain||ACT domain
N_R	ath-miR156a-5p	Up	561.6	266.24	0.99	0	NA	BnaC04g07270D	Down	15.09	21.95	-0.66	0	--	--	-
N_R	ath-miR156a-5p	Up	561.6	266.24	0.99	0	NA	BnaC04g56240D	Down	0.48	1.94	-2.13	0	--	--	NAD(P)-binding domain superfamily||NAD(P)-binding domain
N_R	ath-miR156a-5p	Up	561.6	266.24	0.99	0	NA	BnaC06g32630D	Down	1.49	2.8	-1.03	0	GO:0045492	K18801	Polysaccharide biosynthesis domain||IRX15/IRX15L/IGXM
N_R	ath-miR156a-5p	Up	561.6	266.24	0.99	0	NA	BnaC07g35850D	Down	0.08	0.49	-2.59	0	GO:0004672;GO:0005524;GO:0006468	--	Serine-threonine/tyrosine-protein kinase, catalytic domain||Protein kinase, ATP binding site||Serine/threonine-protein kinase, active site||Protein kinase-like domain superfamily||Gnk2-homologous domain||Gnk2-homologous domain superfamily||Protein kinase domain
N_R	ath-miR156a-5p	Up	561.6	266.24	0.99	0	NA	BnaC08g13900D	Down	3.16	5.06	-0.77	0	GO:0005622;GO:0006886	K20223	Exportin-2, central domain||Armadillo-type fold||Armadillo-like helical
N_R	ath-miR156a-5p	Up	561.6	266.24	0.99	0	NA	BnaC08g24260D	Down	0.67	1.95	-1.65	0	GO:0016758	K13496	UDP-glucuronosyl/UDP-glucosyltransferase||UDP-glycosyltransferase family, conserved site
N_R	ath-miR156a-5p	Up	561.6	266.24	0.99	0	NA	BnaC08g43170D	Down	3.92	6.78	-0.92	0	GO:0005509;GO:0005515;GO:0005783;GO:0005788;GO:0006457;GO:0046872;GO:0051082	K08057	Calreticulin/calnexin, conserved site||Calreticulin/calnexin||Calreticulin/calnexin, P domain superfamily||Concanavalin A-like lectin/glucanase domain superfamily||Calreticulin
N_R	ath-miR156a-5p	Up	561.6	266.24	0.99	0	NA	BnaC09g22760D	Down	2.2	3.73	-0.89	0	GO:0003824;GO:0005623;GO:0016671;GO:0019419;GO:0045454;GO:0055114	K05907	Thioredoxin domain||Phosphoadenosine phosphosulphate reductase||Rossmann-like alpha/beta/alpha sandwich fold||Thioredoxin-like superfamily||Thioredoxin-independent 5'-adenylylsulphate reductase
N_R	ath-miR156a-5p	Up	561.6	266.24	0.99	0	NA	BnaCnng07380D	Down	12.92	39.15	-1.51	0	--	--	-
N_R	ath-miR156b-3p	Up	48.63	30.07	0.65	0.05	NA	BnaCnng72040D	Down	0	0.08	-6.65	0	GO:0003993;GO:0016311;GO:0016787	--	Calcineurin-like phosphoesterase domain, ApaH type||Purple acid phosphatase, metallophosphatase domain||Purple acid phosphatase-like||Metallo-dependent phosphatase-like
N_R	ath-miR156g	Up	15.58	4.77	1.25	0.02	NA	BnaA01g12940D	Down	0.25	0.91	-2	0	GO:0004672;GO:0005524;GO:0006468;GO:0016020;GO:0016021	--	Gnk2-homologous domain superfamily||Protein kinase domain||Serine-threonine/tyrosine-protein kinase, catalytic domain||Protein kinase-like domain superfamily||Serine/threonine-protein kinase, active site||Gnk2-homologous domain
N_R	ath-miR156g	Up	15.58	4.77	1.25	0.02	NA	BnaA01g25020D	Down	21.91	32.33	-0.68	0	GO:0000160;GO:0005622	K14490	HPT domain superfamily||Signal transduction histidine kinase, phosphotransfer (Hpt) domain
N_R	ath-miR156g	Up	15.58	4.77	1.25	0.02	NA	BnaA01g29520D	Down	1.62	3	-1.01	0	--	--	DnaJ domain||Chaperone J-domain superfamily
N_R	ath-miR156g	Up	15.58	4.77	1.25	0.02	NA	BnaA02g27680D	Down	1.43	2.7	-1.05	0	GO:0003677;GO:0003700;GO:0005634;GO:0006351;GO:0006355	--	AP2/ERF domain||AP2/ERF domain superfamily||AP2/ERF transcription factor ERF/PTI6||DNA-binding domain superfamily
N_R	ath-miR156g	Up	15.58	4.77	1.25	0.02	NA	BnaA03g08260D	Down	0.57	1.26	-1.25	0	GO:0005515	K15082	Leucine-rich repeat, cysteine-containing subtype||Leucine-rich repeat domain superfamily||Leucine-rich repeat
N_R	ath-miR156g	Up	15.58	4.77	1.25	0.02	NA	BnaA03g19450D	Down	2.81	17.13	-1.68	0	--	--	-
N_R	ath-miR156g	Up	15.58	4.77	1.25	0.02	NA	BnaA04g13980D	Down	1.35	3.62	-1.55	0	GO:0080167	--	NAD(P)-binding domain superfamily||NAD(P)-binding domain
N_R	ath-miR156g	Up	15.58	4.77	1.25	0.02	NA	BnaA04g19350D	Down	0	0.08	-6.73	0	GO:0005515;GO:0016020;GO:0016021	--	Leucine-rich repeat, typical subtype||Leucine-rich repeat domain superfamily||Leucine-rich repeat
N_R	ath-miR156g	Up	15.58	4.77	1.25	0.02	NA	BnaA05g32830D	Down	2.88	4.51	-0.76	0	--	--	ELMO domain
N_R	ath-miR156g	Up	15.58	4.77	1.25	0.02	NA	BnaA06g05150D	Down	26.24	43.6	-0.86	0	GO:0004784;GO:0006801;GO:0046872;GO:0055114	K04565	Superoxide dismutase-like, copper/zinc binding domain superfamily||Superoxide dismutase, copper/zinc, binding site||Superoxide dismutase, copper/zinc binding domain||Superoxide dismutase (Cu/Zn) / superoxide dismutase copper chaperone
N_R	ath-miR156g	Up	15.58	4.77	1.25	0.02	NA	BnaA07g16290D	Down	6.41	9.83	-0.75	0	--	--	Reticulon
N_R	ath-miR156g	Up	15.58	4.77	1.25	0.02	NA	BnaA08g15530D	Down	1.74	2.7	-0.75	0	GO:0004177;GO:0006508;GO:0008233;GO:0008235;GO:0016020;GO:0016021;GO:0016787;GO:0046872;GO:0070006;GO:0070084	--	Peptidase M24A, methionine aminopeptidase, subfamily 1||Peptidase M24, methionine aminopeptidase||Peptidase M24||Uncharacterized membrane protein At3g27390-like||Creatinase/aminopeptidase-like
N_R	ath-miR156g	Up	15.58	4.77	1.25	0.02	NA	BnaA08g17760D	Down	2.94	5.54	-1.04	0	GO:0004672;GO:0005515;GO:0005524;GO:0006468	--	Protein kinase domain||Malectin domain||Serine/threonine-protein kinase, active site||Protein kinase-like domain superfamily||Leucine-rich repeat domain superfamily||Serine-threonine/tyrosine-protein kinase, catalytic domain||Leucine-rich repeat
[truncated: 1,660 more rows]

## Sheet: Table S4
Table S4. Differentially expressed circRNAs and corresponding targets in macronutrient deficient rapeseed seedlings compared with a full_nutrient control. 1: N_R and N_S: roots and shoots from N_deprived plants; P_R and P_S: roots and shoots from P_deprived plants; K_R and K_S: roots and shoots from K_deprived plants. 2: FPKM is the abbreviation of fragments per kilobase of transcript per million…
[truncated: 28 more rows]

[truncated: 1 more sheets: Table S5]
